# Supplementary material for: Network Signatures of Survival in Glioblastoma Multiforme
Source: PLoS Comput Biol. 2013 Sep 19;9(9):e1003237. doi: 10.1371/journal.pcbi.1003237 (PMC3777929; doi:10.1371/journal.pcbi.1003237)
Supplement: Table S3 — Differential expression of proteomic targets (p-value≤0.05) identified in a cohort of 16 GBM patients. (XLS) [file pcbi.1003237.s007.xls]

## Sheet: mixedmodel_by PROTEIN
Primary_Protein_Name	Protein_Description	Total number of peptides	short term protein mean	long term protein mean	pValue from mixed model
IPI:IPI00871535.1	SPTAN1 Isoform 2 of Spectrin alpha chain, brain	68	-0.276677	0.461129	2.99291e-36
IPI:IPI00005614.6	SPTBN1 Isoform Long of Spectrin beta chain, brain 1	65	-0.260719	0.434532	8.6858e-31
IPI:IPI00023598.2	MIR220B cDNA FLJ55189, highly similar to Tubulin beta-4 chain	21	-0.306884	0.511474	6.4107e-15
IPI:IPI00646182.5	ATP1A1 sodium/potassium-transporting ATPase subunit alpha-1 isoform c	18	-0.313785	0.522976	1.46143e-13
IPI:IPI00027230.3	HSP90B1 Endoplasmin	14	0.31696	-0.528267	4.63076e-11
IPI:IPI00784154.1	HSPD1 60 kDa heat shock protein, mitochondrial	16	0.297678	-0.496129	4.86286e-11
IPI:IPI00003362.2	HSPA5 HSPA5 protein	18	0.277505	-0.462508	9.87755e-11
IPI:IPI00386271.4	SLC25A12 Calcium-binding mitochondrial carrier protein Aralar1	13	-0.305695	0.509492	1.10213e-09
IPI:IPI00419237.3	LAP3 Isoform 2 of Cytosol aminopeptidase	8	0.379565	-0.632608	1.28354e-09
IPI:IPI00440493.2	ATP5A1 ATP synthase subunit alpha, mitochondrial	19	-0.248074	0.413457	3.63902e-09
IPI:IPI00748312.2	PTPRZ1 255 kDa protein	10	-0.323905	0.539842	1.30743e-08
IPI:IPI00006451.7	NSF cDNA FLJ58682, highly similar to Vesicle-fusing ATPase	16	-0.259558	0.432596	1.38193e-08
IPI:IPI00456969.1	DYNC1H1 Cytoplasmic dynein 1 heavy chain 1	36	-0.171377	0.285628	3.0112e-08
IPI:IPI00299571.5	PDIA6 Isoform 1 of Protein disulfide-isomerase A6	8	0.347486	-0.579143	4.05269e-08
IPI:IPI00305383.1	UQCRC2 Cytochrome b-c1 complex subunit 2, mitochondrial	10	-0.312414	0.520691	4.66672e-08
IPI:IPI00025252.1	PDIA3 Protein disulfide-isomerase A3	15	0.254897	-0.424828	7.08679e-08
IPI:IPI00003021.1	ATP1A2 ATPase, Na+/K+ transporting, alpha 2 (+) polypeptide	14	-0.246398	0.410664	5.14326e-07
IPI:IPI00303476.1	ATP5B ATP synthase subunit beta, mitochondrial	15	-0.238266	0.39711	5.21118e-07
IPI:IPI00031370.3	TUBB2B Tubulin beta-2B chain	10	-0.288905	0.481509	5.22617e-07
IPI:IPI00479186.7	PKM2 Isoform M2 of Pyruvate kinase isozymes M1/M2	16	0.228011	-0.380018	7.39456e-07
IPI:IPI00186290.6	EEF2 Elongation factor 2	8	0.315481	-0.525801	8.22746e-07
IPI:IPI00013683.2	TUBB3 Tubulin beta-3 chain	10	-0.279273	0.465454	1.31253e-06
IPI:IPI00024067.4	CLTC Isoform 2 of Clathrin heavy chain 1	31	-0.159378	0.265629	1.82658e-06
IPI:IPI00024466.2	UGGT1 Isoform 2 of UDP-glucose:glycoprotein glucosyltransferase 1	5	0.376601	-0.627668	2.26758e-06
IPI:IPI00791316.1	GAP43 Neuromodulin	6	-0.346202	0.577003	2.37758e-06
IPI:IPI00939370.1	CKAP4 Isoform 1 of Cytoskeleton-associated protein 4	12	0.248515	-0.414192	2.78209e-06
IPI:IPI00015973.1	EPB41L2 Putative uncharacterized protein DKFZp781H1755	6	-0.340605	0.567675	3.60555e-06
IPI:IPI00221234.7	ALDH7A1 Isoform 2 of Alpha-aminoadipic semialdehyde dehydrogenase	4	0.408282	-0.68047	3.64667e-06
IPI:IPI00010800.2	NES Nestin	13	0.233018	-0.388363	5.11223e-06
IPI:IPI00021812.2	AHNAK Neuroblast differentiation-associated protein AHNAK	27	0.160499	-0.267499	7.33963e-06
IPI:IPI00604664.5	NDUFS1 NADH-ubiquinone oxidoreductase 75 kDa subunit	7	-0.306308	0.510514	8.24682e-06
IPI:IPI00007765.5	HSPA9 Stress-70 protein, mitochondrial	13	0.222931	-0.371551	1.33899e-05
IPI:IPI00383581.4	GANAB cDNA FLJ61290, highly similar to Neutral alpha-glucosidase AB	14	0.213046	-0.355077	1.62414e-05
IPI:IPI00294187.1	PADI2 Protein-arginine deiminase type-2	5	-0.347161	0.578602	1.63572e-05
IPI:IPI00883857.2	HNRNPU Isoform Short of Heterogeneous nuclear ribonucleoprotein U	9	0.261802	-0.436337	1.87209e-05
IPI:IPI00000877.1	- cDNA FLJ56074, highly similar to 150 kDa oxygen-regulated protein	8	0.275881	-0.459802	2.0222e-05
IPI:IPI00554481.1	SLC3A2;LOC442497 Isoform 2 of 4F2 cell-surface antigen heavy chain	9	-0.258363	0.430605	2.44437e-05
IPI:IPI00844578.1	DHX9 ATP-dependent RNA helicase A	11	0.234151	-0.390251	2.53676e-05
IPI:IPI00028635.5	RPN2 ribophorin II isoform 2 precursor	8	0.272729	-0.454548	2.55073e-05
IPI:IPI00217519.3	RALA Ras-related protein Ral-A	4	-0.37312	0.621867	3.07546e-05
IPI:IPI00220362.5	HSPE1 10 kDa heat shock protein, mitochondrial	5	0.335841	-0.559735	3.28848e-05
IPI:IPI00903226.1	HK1 Isoform 1 of Hexokinase-1	10	-0.24105	0.40175	3.51736e-05
IPI:IPI00025874.2	RPN1 Dolichyl-diphosphooligosaccharide--protein glycosyltransferase subunit 1 precursor	11	0.22948	-0.382466	3.7328e-05
IPI:IPI00020984.2	CANX Calnexin	9	0.252647	-0.421078	3.7738e-05
IPI:IPI00856098.1	RRBP1 Isoform 3 of Ribosome-binding protein 1	5	0.329712	-0.549521	4.7359e-05
IPI:IPI00784366.1	AP2B1 Isoform 1 of AP-2 complex subunit beta	9	-0.248249	0.413748	5.23138e-05
IPI:IPI00009865.4	KRT10 Keratin, type I cytoskeletal 10	6	0.30061	-0.501016	5.41855e-05
IPI:IPI00902560.1	VDAC2 Isoform 2 of Voltage-dependent anion-selective channel protein 2	7	-0.2775	0.462501	6.15863e-05
IPI:IPI00645078.1	UBA1 Ubiquitin-like modifier-activating enzyme 1	9	0.244918	-0.408197	6.67025e-05
IPI:IPI00795918.1	NCAM1 Isoform 2 of Neural cell adhesion molecule 1	9	-0.243893	0.406489	7.18299e-05
IPI:IPI00009791.1	ATP2B2 Isoform XA of Plasma membrane calcium-transporting ATPase 2	6	-0.293639	0.489398	8.31105e-05
IPI:IPI00011107.2	IDH2 Isocitrate dehydrogenase [NADP], mitochondrial	11	0.218961	-0.364935	8.63644e-05
IPI:IPI00479786.5	KHSRP Isoform 2 of Far upstream element-binding protein 2	5	0.319193	-0.531989	8.67313e-05
IPI:IPI00026781.3	FASN Fatty acid synthase	6	-0.292724	0.487873	8.78304e-05
IPI:IPI00156689.3	VAT1 Synaptic vesicle membrane protein VAT-1 homolog	8	0.25483	-0.424717	8.9822e-05
IPI:IPI00180675.4	TUBA1A Tubulin alpha-1A chain	13	-0.201115	0.335191	9.17908e-05
IPI:IPI00011253.3	RPS3 40S ribosomal protein S3	8	0.25214	-0.420234	0.000107608
IPI:IPI00396171.4	MAP4 Isoform 2 of Microtubule-associated protein 4	4	0.346415	-0.577359	0.000127939
IPI:IPI00009904.1	PDIA4 Protein disulfide-isomerase A4	11	0.213177	-0.355296	0.000134526
IPI:IPI00646304.4	PPIB Peptidyl-prolyl cis-trans isomerase B	8	0.248635	-0.414391	0.000135737
IPI:IPI00022793.5	HADHB Trifunctional enzyme subunit beta, mitochondrial	11	0.212974	-0.354956	0.000136611
IPI:IPI00784614.1	SEPT9 septin-9 isoform a	8	0.248398	-0.413997	0.000137861
IPI:IPI00221393.1	SLC44A1 Isoform 2 of Choline transporter-like protein 1	3	-0.389836	0.649727	0.000161205
IPI:IPI00016801.1	GLUD1 Glutamate dehydrogenase 1, mitochondrial	15	-0.180924	0.301539	0.000163375
IPI:IPI00644431.2	BAT1;SNORD84 Isoform 2 of Spliceosome RNA helicase BAT1	4	0.340438	-0.567397	0.000172426
IPI:IPI00220327.4	KRT1 Keratin, type II cytoskeletal 1	7	0.260065	-0.433442	0.00018524
IPI:IPI00007611.1	ATP5O ATP synthase subunit O, mitochondrial	6	-0.279079	0.465132	0.000195198
IPI:IPI00396378.3	HNRNPA2B1 Isoform A2 of Heterogeneous nuclear ribonucleoproteins A2/B1	11	0.207893	-0.346489	0.000199486
IPI:IPI00296337.2	PRKDC Isoform 1 of DNA-dependent protein kinase catalytic subunit	17	0.16768	-0.279466	0.000203782
IPI:IPI00026154.3	PRKCSH cDNA FLJ59211, highly similar to Glucosidase 2 subunit beta	4	0.336132	-0.56022	0.00021284
IPI:IPI00003968.1	NDUFA9 NADH dehydrogenase [ubiquinone] 1 alpha subcomplex subunit 9, mitochondrial	5	-0.302686	0.504476	0.000212949
IPI:IPI00221088.5	RPS9 40S ribosomal protein S9	6	0.277341	-0.462235	0.00021539
IPI:IPI00159927.2	NCAN Neurocan core protein	4	-0.334495	0.557492	0.000230356
IPI:IPI00031008.2	TNC Isoform 1 of Tenascin	27	0.131721	-0.219535	0.00024601
IPI:IPI00296190.4	C10orf58 Uncharacterized protein C10orf58	2	-0.454129	0.756882	0.000253574
IPI:IPI00017510.3	MT-CO2 Cytochrome c oxidase subunit 2	4	-0.330236	0.550394	0.000282294
IPI:IPI00398700.3	GNAO1 Isoform Alpha-2 of Guanine nucleotide-binding protein G(o) subunit alpha	5	-0.295831	0.493052	0.000303813
IPI:IPI00215965.3	HNRNPA1 Isoform A1-B of Heterogeneous nuclear ribonucleoprotein A1	6	0.270617	-0.451028	0.0003131
IPI:IPI00796462.1	RANP1;RAN GTP-binding nuclear protein Ran	5	0.294627	-0.491044	0.000323052
IPI:IPI00796094.1	SLC25A11 34 kDa protein	8	-0.234643	0.391071	0.000330824
IPI:IPI00007682.2	ATP6V1A V-type proton ATPase catalytic subunit A	10	-0.210459	0.350764	0.000331334
IPI:IPI00940000.1	DDX17 Isoform 3 of Probable ATP-dependent RNA helicase DDX17	6	0.268377	-0.447295	0.000353805
IPI:IPI00031522.2	HADHA Trifunctional enzyme subunit alpha, mitochondrial	18	0.156655	-0.261091	0.000362403
IPI:IPI00409717.1	SNORD2;SNORA63;SNORA81;SNORA4;EIF4A2;MIR1248 Isoform 1 of Eukaryotic initiation factor 4A-II	8	0.232058	-0.386763	0.000387609
IPI:IPI00418471.6	VIM Vimentin	28	0.124954	-0.208257	0.000400751
IPI:IPI00009960.6	IMMT Isoform 2 of Mitochondrial inner membrane protein	11	-0.196085	0.326808	0.000463628
IPI:IPI00873446.2	NRCAM Isoform 1 of Neuronal cell adhesion molecule	5	-0.286159	0.476932	0.0004932
IPI:IPI00026314.1	GSN Isoform 1 of Gelsolin	14	0.172447	-0.287411	0.00052928
IPI:IPI00027223.2	IDH1 Isocitrate dehydrogenase [NADP] cytoplasmic	4	0.314833	-0.524721	0.000572364
IPI:IPI00942023.1	HLA-B HLA class I histocompatibility antigen, B-82 alpha chain	4	0.314585	-0.524308	0.000578709
IPI:IPI00413108.4	RPSAP15;SNORA6;SNORA62;RPSA 33 kDa protein	5	0.281299	-0.468831	0.000624608
IPI:IPI00294779.1	VDAC3 Isoform 2 of Voltage-dependent anion-selective channel protein 3	6	-0.256061	0.426768	0.000678615
IPI:IPI00021304.1	KRT2 Keratin, type II cytoskeletal 2 epidermal	5	0.278684	-0.464473	0.00070784
IPI:IPI00215719.6	RPL18 60S ribosomal protein L18	4	0.307224	-0.51204	0.000798691
IPI:IPI00026268.3	GNB2 Guanine nucleotide-binding protein G(I)/G(S)/G(T) subunit beta-2	4	-0.306387	0.510645	0.000827996
IPI:IPI00395627.3	CACYBP Isoform 1 of Calcyclin-binding protein	2	0.420857	-0.701429	0.000866336
IPI:IPI00032140.4	SERPINH1 cDNA FLJ52569, highly similar to Collagen-binding protein 2	7	0.232678	-0.387796	0.00088792
IPI:IPI00012007.6	AHCY Adenosylhomocysteinase	7	0.231749	-0.386248	0.000933277
IPI:IPI00013881.6	HNRNPH1 Heterogeneous nuclear ribonucleoprotein H	6	0.248599	-0.414331	0.000990308
IPI:IPI00410693.4	SERBP1 SERPINE1 mRNA binding protein 1, isoform CRA_d	2	0.415214	-0.692023	0.00104957
IPI:IPI00872387.1	RPL7;RPL7P32 60S ribosomal protein L7	5	0.269778	-0.449631	0.00107285
IPI:IPI00418169.3	ANXA2 Isoform 1 of Annexin A2	15	0.157325	-0.262208	0.0010881
IPI:IPI00472724.1	EEF1A1;EEF1A1P5 Putative elongation factor 1-alpha-like 3	9	0.201982	-0.336637	0.0011135
IPI:IPI00790342.1	RPL6 60S ribosomal protein L6	5	0.268882	-0.448137	0.00111775
IPI:IPI00011229.1	CTSD Protein	6	0.245736	-0.40956	0.0011411
IPI:IPI00008524.1	PABPC1 Isoform 1 of Polyadenylate-binding protein 1	4	0.298638	-0.49773	0.00114921
IPI:IPI00013847.4	UQCRC1 Cytochrome b-c1 complex subunit 1, mitochondrial	4	-0.297113	0.495189	0.00122429
IPI:IPI00216746.1	HNRNPK;MIR7-1 Isoform 1 of Heterogeneous nuclear ribonucleoprotein K	7	0.225555	-0.375924	0.00129413
IPI:IPI00793199.1	ANXA4 Annexin A4	6	0.242789	-0.404648	0.00131791
IPI:IPI00556451.2	ETFB Isoform 2 of Electron transfer flavoprotein subunit beta	5	0.262785	-0.437975	0.00147124
IPI:IPI00908444.1	CAMK2G Isoform 4 of Calcium/calmodulin-dependent protein kinase type II subunit gamma	5	-0.260934	0.434891	0.00159694
IPI:IPI00478003.2	A2M Alpha-2-macroglobulin	16	0.147144	-0.245239	0.00161988
IPI:IPI00337541.3	NNT NAD(P) transhydrogenase, mitochondrial	11	-0.176775	0.294625	0.00165431
IPI:IPI00015473.3	SLC1A3 solute carrier family 1 (glial high affinity glutamate transporter), member 3 isoform 2	5	-0.259996	0.433327	0.00166431
IPI:IPI00017726.1	HSD17B10 Isoform 2 of 3-hydroxyacyl-CoA dehydrogenase type-2	4	0.289375	-0.482291	0.00167802
IPI:IPI00289499.3	ATIC cDNA FLJ75424, highly similar to Human AICAR formyltransferase/IMP cyclohydrolase bifunctional enzyme (purH) mRNA	6	0.237012	-0.39502	0.00173846
IPI:IPI00301512.4	DPP6 Isoform DPPX-S of Dipeptidyl aminopeptidase-like protein 6	4	-0.287817	0.479695	0.00178581
IPI:IPI00024284.5	HSPG2 Basement membrane-specific heparan sulfate proteoglycan core protein variant	7	-0.218747	0.364578	0.00183389
IPI:IPI00604620.3	NCL Nucleolin	11	0.174948	-0.29158	0.00185342
IPI:IPI00293971.3	ATP1B2 Sodium/potassium-transporting ATPase subunit beta-2	3	-0.328746	0.54791	0.00188126
IPI:IPI00783931.3	COL18A1 Isoform 2 of Collagen alpha-1(XVIII) chain	4	-0.286504	0.477506	0.00188148
IPI:IPI00026964.2	UQCRFS1 Cytochrome b-c1 complex subunit Rieske, mitochondrial	3	-0.327736	0.546227	0.00194985
IPI:IPI00916600.1	CALM1;CALM3;CALM2 Calmodulin	3	-0.325467	0.542446	0.00211206
IPI:IPI00010740.1	SFPQ Isoform Long of Splicing factor, proline- and glutamine-rich	6	0.23081	-0.384683	0.00232204
IPI:IPI00215637.5	DDX3X ATP-dependent RNA helicase DDX3X	4	0.281019	-0.468365	0.00233259
IPI:IPI00304577.4	AP2A1 Isoform A of AP-2 complex subunit alpha-1	6	-0.230451	0.384085	0.00236067
IPI:IPI00792375.1	ALDOC Fructose-bisphosphate aldolase	11	-0.170863	0.284772	0.00237987
IPI:IPI00297084.7	DDOST Dolichyl-diphosphooligosaccharide--protein glycosyltransferase 48 kDa subunit	4	0.280045	-0.466741	0.00242218
IPI:IPI00293817.3	NAPG cDNA FLJ61104, highly similar to Gamma-soluble NSF attachment protein	3	-0.32139	0.53565	0.00243393
IPI:IPI00029133.4	ATP5F1 ATP synthase, H+ transporting, mitochondrial F0 complex, subunit B1	4	-0.279673	0.466121	0.00245718
IPI:IPI00004358.4	PYGB Glycogen phosphorylase, brain form	9	0.187968	-0.313279	0.00247323
IPI:IPI00031812.3	YBX1 Nuclease-sensitive element-binding protein 1	5	0.250698	-0.417829	0.00248468
IPI:IPI00169383.3	PGK1 Phosphoglycerate kinase 1	13	0.155716	-0.259527	0.00263895
IPI:IPI00008529.1	RPLP2 60S acidic ribosomal protein P2	4	0.274678	-0.457796	0.00297286
IPI:IPI00257508.4	DPYSL2 Dihydropyrimidinase-related protein 2	16	-0.138298	0.230497	0.00308046
IPI:IPI00847322.1	SOD2 superoxide dismutase 2, mitochondrial isoform A precursor	5	0.245099	-0.408499	0.00313855
IPI:IPI00889000.1	NCDN Isoform 1 of Neurochondrin	4	-0.271349	0.452249	0.00336797
IPI:IPI00006579.1	COX4I1 Cytochrome c oxidase subunit 4 isoform 1, mitochondrial	4	-0.270878	0.451464	0.00342751
IPI:IPI00001453.2	INA Alpha-internexin	2	-0.376925	0.628208	0.00345698
IPI:IPI00021785.2	COX5B Cytochrome c oxidase subunit 5B, mitochondrial	3	-0.310663	0.517771	0.00349706
IPI:IPI00012268.3	PSMD2 26S proteasome non-ATPase regulatory subunit 2	6	0.22135	-0.368917	0.00355568
IPI:IPI00008530.1	RPLP0 60S acidic ribosomal protein P0	5	0.242021	-0.403369	0.00356018
IPI:IPI00295386.7	CBR1 Carbonyl reductase [NADPH] 1	9	0.18108	-0.3018	0.00358636
IPI:IPI00465361.4	RPL13;SNORD68 60S ribosomal protein L13	5	0.241581	-0.402635	0.00362448
IPI:IPI00003479.3	MAPK1 Mitogen-activated protein kinase 1	6	-0.219959	0.366599	0.00377983
IPI:IPI00022462.2	TFRC cDNA FLJ57106, highly similar to Transferrin receptor protein 1	5	0.238787	-0.397978	0.0040571
IPI:IPI00005089.1	TMOD2 34 kDa protein	4	-0.266256	0.443761	0.00406314
IPI:IPI00031691.1	- 19 kDa protein	4	0.265985	-0.443308	0.00410358
IPI:IPI00794659.1	RPS20 ribosomal protein S20 isoform 1	3	0.305708	-0.509513	0.00411318
IPI:IPI00220834.8	XRCC5 X-ray repair cross-complementing protein 5	6	0.217922	-0.363204	0.0041308
IPI:IPI00477313.3	HNRNPC Isoform C1 of Heterogeneous nuclear ribonucleoproteins C1/C2	7	0.201983	-0.336638	0.00413094
IPI:IPI00298281.4	LAMC1 Laminin subunit gamma-1	7	-0.201938	0.336564	0.0041395
IPI:IPI00010810.1	ETFA electron transfer flavoprotein subunit alpha, mitochondrial isoform b	5	0.237773	-0.396288	0.00422509
IPI:IPI00790214.1	RCN2 39 kDa protein	3	0.303443	-0.505739	0.0044252
IPI:IPI00005158.1	LONP1 Lon protease homolog, mitochondrial	4	0.263757	-0.439595	0.00444864
IPI:IPI00009802.1	VCAN Isoform V0 of Versican core protein	7	-0.200074	0.333457	0.00451265
IPI:IPI00219219.3	LGALS1 Galectin-1	5	0.235778	-0.392964	0.00457374
IPI:IPI00022202.3	SLC25A3 Isoform A of Phosphate carrier protein, mitochondrial	6	-0.21504	0.3584	0.00467718
IPI:IPI00000875.7	EEF1G;TUT1 Elongation factor 1-gamma	5	0.234247	-0.390412	0.00485842
IPI:IPI00020599.1	CALR Calreticulin	4	0.260378	-0.433964	0.00502112
IPI:IPI00029046.1	MLEC 16 kDa protein	3	0.298709	-0.497848	0.00514529
IPI:IPI00106374.1	LOC391358 similar to CG12975	1	0.497014	-0.828356	0.0051492
IPI:IPI00926935.1	GNAI2 Galphai2 protein	7	-0.196504	0.327507	0.00531212
IPI:IPI00221089.5	RPS13 40S ribosomal protein S13	4	0.258011	-0.430019	0.00545999
IPI:IPI00165949.2	ERAP1 Isoform 1 of Endoplasmic reticulum aminopeptidase 1	2	0.360178	-0.600296	0.00551563
IPI:IPI00010154.3	GDI1 Rab GDP dissociation inhibitor alpha	13	-0.143856	0.239761	0.00554303
IPI:IPI00217975.4	LMNB1 Lamin-B1	9	0.172511	-0.287518	0.00558991
IPI:IPI00003971.1	RTN1 Isoform RTN1-A of Reticulon-1	5	-0.230063	0.383439	0.00571849
IPI:IPI00893541.1	PDIA3 14 kDa protein	3	0.295328	-0.492213	0.00572032
IPI:IPI00217536.3	RHOT1 Isoform 3 of Mitochondrial Rho GTPase 1	3	-0.295152	0.491919	0.00575181
IPI:IPI00642971.3	EEF1D Isoform 1 of Elongation factor 1-delta	5	0.229908	-0.38318	0.00575281
IPI:IPI00456758.4	RPL27A 60S ribosomal protein L27a	2	0.358236	-0.59706	0.00581133
IPI:IPI00012490.1	ATP2B4 Isoform XD of Plasma membrane calcium-transporting ATPase 4	4	-0.25435	0.423917	0.00620547
IPI:IPI00020510.1	CISD1 CDGSH iron sulfur domain-containing protein 1	2	-0.355322	0.592204	0.00628051
IPI:IPI00549434.2	SEPT8 Isoform 2 of Septin-8	8	-0.180026	0.300043	0.00640271
IPI:IPI00887273.1	DNM1 Isoform 2 of Dynamin-1	4	-0.253252	0.422086	0.00644592
IPI:IPI00794900.3	MTHFD1 cDNA FLJ56016, highly similar to C-1-tetrahydrofolate synthase, cytoplasmic	6	0.206721	-0.344536	0.00663253
IPI:IPI00478410.2	ATP5C1 Isoform Liver of ATP synthase subunit gamma, mitochondrial	4	-0.252056	0.420094	0.00671689
IPI:IPI00449049.5	PARP1 Poly [ADP-ribose] polymerase 1	6	0.205819	-0.343031	0.00688318
IPI:IPI00299095.2	SNX2 Sorting nexin-2	3	0.289256	-0.482093	0.00689481
IPI:IPI00374563.3	AGRN Agrin	4	-0.251216	0.418694	0.00691323
IPI:IPI00793271.1	ATP5B 12 kDa protein	5	-0.2242	0.373666	0.00714962
IPI:IPI00019463.3	EIF2AK2 interferon-induced, double-stranded RNA-activated protein kinase isoform b	2	0.350312	-0.583853	0.00716316
IPI:IPI00877014.1	GDAP1 Isoform 2 of Ganglioside-induced differentiation-associated protein 1	3	-0.285589	0.475982	0.00770128
IPI:IPI00306667.5	CNP Isoform CNPII of 2',3'-cyclic-nucleotide 3'-phosphodiesterase	3	-0.284888	0.474813	0.00786448
IPI:IPI00873608.1	SEC11A Signal peptidase complex catalytic subunit SEC11A	2	0.345559	-0.575932	0.00809576
IPI:IPI00009328.4	EIF4A3 Eukaryotic initiation factor 4A-III	3	0.283914	-0.473191	0.00809601
IPI:IPI00024911.1	ERP29 Endoplasmic reticulum resident protein 29	3	0.283734	-0.47289	0.00813954
IPI:IPI00216308.5	VDAC1 Voltage-dependent anion-selective channel protein 1	12	-0.142817	0.238029	0.00819552
IPI:IPI00288947.3	GNAQ Guanine nucleotide-binding protein G(q) subunit alpha	2	-0.342768	0.57128	0.00869028
IPI:IPI00219078.5	ATP2A2 Isoform SERCA2A of Sarcoplasmic/endoplasmic reticulum calcium ATPase 2	5	-0.2182	0.363667	0.00893189
IPI:IPI00018352.1	UCHL1 cDNA FLJ30017 fis, clone 3NB692000484, highly similar to Ubiquitin carboxyl-terminal hydrolase isozymeL1	3	-0.280272	0.46712	0.00901546
IPI:IPI00844287.2	NES Similar to Nestin	14	0.130527	-0.217546	0.00908871
IPI:IPI00217507.6	NEFM Neurofilament medium polypeptide	2	-0.339152	0.565253	0.00951506
IPI:IPI00005198.2	ILF2 Interleukin enhancer-binding factor 2	7	0.182607	-0.304345	0.00975816
IPI:IPI00646899.2	SNORA70;RPL10 Putative uncharacterized protein RPL10	2	0.336259	-0.560431	0.0102219
IPI:IPI00015476.1	SLC1A4 Neutral amino acid transporter A	4	-0.239469	0.399115	0.010235
IPI:IPI00015671.3	TUBAL3 Isoform 1 of Tubulin alpha chain-like 3	4	-0.237723	0.396205	0.0108317
IPI:IPI00910781.1	GPI Glucose-6-phosphate isomerase	9	0.158718	-0.26453	0.01095
IPI:IPI00385055.6	CTNNA2 Isoform 1 of Catenin alpha-2	2	-0.332804	0.554674	0.0111234
IPI:IPI00009342.1	IQGAP1 Ras GTPase-activating-like protein IQGAP1	17	0.114919	-0.191531	0.0114296
IPI:IPI00220487.4	ATP5H Isoform 1 of ATP synthase subunit d, mitochondrial	4	-0.236012	0.393353	0.0114455
IPI:IPI00217466.3	HIST1H1D Histone H1.3	7	0.178084	-0.296807	0.0117867
IPI:IPI00220416.3	UQCRB Cytochrome b-c1 complex subunit 7	2	-0.33004	0.550067	0.0118922
IPI:IPI00657752.1	CD81 Putative uncharacterized protein CD81	1	-0.456294	0.76049	0.012394
IPI:IPI00470528.5	RPL15 21 kDa protein	4	0.233405	-0.389008	0.0124387
IPI:IPI00027448.3	ATP5L ATP synthase subunit g, mitochondrial	3	-0.268792	0.447986	0.0125278
IPI:IPI00013894.1	STIP1 Stress-induced-phosphoprotein 1	4	0.233102	-0.388503	0.0125588
IPI:IPI00216587.9	SNORD38B;RPS8;SNORD55 Ribosomal protein S8	2	0.32733	-0.545551	0.0126889
IPI:IPI00604590.3	NME2;NME1;NME1-NME2 Nucleoside diphosphate kinase	6	-0.190202	0.317004	0.0127562
IPI:IPI00022744.5	CSE1L Isoform 1 of Exportin-2	2	0.326815	-0.544692	0.0128453
IPI:IPI00373946.6	ATL1 Atlastin-1	2	-0.32654	0.544234	0.0129296
IPI:IPI00642984.2	BCAP31 B-cell receptor-associated protein 31 isoform a	3	0.2672	-0.445333	0.0130972
IPI:IPI00030131.3	TMPO 46 kDa protein	8	0.163951	-0.273252	0.0132511
IPI:IPI00026105.1	SCP2 Isoform SCPx of Non-specific lipid-transfer protein	3	0.265891	-0.443152	0.0135816
IPI:IPI00019345.1	RAP1B Ras-related protein Rap-1b	3	-0.264626	0.441044	0.0140642
IPI:IPI00297492.2	STT3A Dolichyl-diphosphooligosaccharide--protein glycosyltransferase subunit STT3A	2	0.321585	-0.535976	0.0145272
IPI:IPI00073958.1	CNRIP1 Isoform 1 of CB1 cannabinoid receptor-interacting protein 1	2	-0.321312	0.535521	0.0146197
IPI:IPI00183626.8	PTBP1 Isoform 1 of Polypyrimidine tract-binding protein 1	4	0.228173	-0.380288	0.0146587
IPI:IPI00299155.5	PSMA4 Proteasome subunit alpha type-4	2	0.32104	-0.535066	0.0147128
IPI:IPI00216319.3	YWHAH 14-3-3 protein eta	3	-0.261728	0.436213	0.015226
IPI:IPI00302850.4	SNRPD1 Small nuclear ribonucleoprotein Sm D1	2	0.319434	-0.532389	0.0152706
IPI:IPI00026942.5	ERLIN2 Isoform 1 of Erlin-2	5	0.202988	-0.338313	0.0152943
IPI:IPI00013808.1	ACTN4 Alpha-actinin-4	19	0.103891	-0.173151	0.0156902
IPI:IPI00019346.1	RAP2A Ras-related protein Rap-2a	2	-0.317634	0.529389	0.0159168
IPI:IPI00009619.1	CADM3 Isoform 2 of Cell adhesion molecule 3	2	-0.317605	0.529341	0.0159274
IPI:IPI00304171.6	H2AFY Isoform 3 of Core histone macro-H2A.1	5	0.201089	-0.335148	0.0163139
IPI:IPI00219525.10	PGD 6-phosphogluconate dehydrogenase, decarboxylating	3	0.259051	-0.431752	0.0163705
IPI:IPI00298961.3	XPO1 cDNA FLJ55480, highly similar to Exportin-1	4	0.223188	-0.371981	0.0170824
IPI:IPI00074962.3	ANK2 Isoform 1 of Ankyrin-2	8	-0.157854	0.26309	0.0171816
IPI:IPI00011932.8	HSPA12A Heat shock 70 kDa protein 12A	2	-0.312884	0.521474	0.0177322
IPI:IPI00947127.1	LDHA L-lactate dehydrogenase A chain isoform 3	6	0.180978	-0.301631	0.0179751
IPI:IPI00221092.8	RPS16 40S ribosomal protein S16	4	0.220947	-0.368245	0.0182797
IPI:IPI00026570.2	COX7A2 Putative uncharacterized protein COX7A2	2	-0.310693	0.517822	0.0186262
IPI:IPI00397676.4	RPL7A;SNORD36C;SNORD36A;SNORD24;SNORD36B 60S ribosomal protein L7a	3	0.25381	-0.423017	0.0188242
IPI:IPI00003482.1	DECR1 2,4-dienoyl-CoA reductase, mitochondrial	3	0.253468	-0.422446	0.0189947
IPI:IPI00023530.7	CDK5 Cell division protein kinase 5	2	-0.309414	0.515689	0.0191652
IPI:IPI00644712.4	XRCC6 X-ray repair cross-complementing protein 6	7	0.165246	-0.27541	0.0196805
IPI:IPI00013296.3	RPS18;RPS18P9 40S ribosomal protein S18	4	0.217426	-0.362376	0.0203053
IPI:IPI00022774.3	VCP Transitional endoplasmic reticulum ATPase	10	0.137479	-0.229132	0.020408
IPI:IPI00025086.4	COX5A Cytochrome c oxidase subunit 5A, mitochondrial	2	-0.306032	0.510053	0.0206527
IPI:IPI00167030.3	KRTCAP2 Keratinocyte-associated protein 2	1	0.427999	-0.713332	0.0209693
IPI:IPI00017367.6	RDX Radixin	8	0.152702	-0.254504	0.0212546
IPI:IPI00936857.2	COL4A2 Collagen alpha-2(IV) chain	2	-0.303439	0.505732	0.0218565
IPI:IPI00017895.3	GPD2 Isoform 2 of Glycerol-3-phosphate dehydrogenase, mitochondrial	4	-0.213949	0.356582	0.0224896
IPI:IPI00025796.3	NDUFS3 NADH dehydrogenase [ubiquinone] iron-sulfur protein 3, mitochondrial	3	-0.246705	0.411174	0.0226423
IPI:IPI00216691.5	PFN1 Profilin-1	7	0.160776	-0.26796	0.0233381
IPI:IPI00022892.2	THY1 Thy-1 cell surface antigen variant (Fragment)	2	-0.300357	0.500595	0.0233629
IPI:IPI00472119.2	- 30 kDa protein	3	0.244956	-0.408259	0.023676
IPI:IPI00742926.1	HNRNPAB Isoform 2 of Heterogeneous nuclear ribonucleoprotein A/B	3	0.243978	-0.406631	0.0242707
IPI:IPI00010796.1	P4HB Protein disulfide-isomerase	17	0.102299	-0.170499	0.0245172
IPI:IPI00002459.4	ANXA6 annexin VI isoform 2	22	-0.0898381	0.14973	0.0246506
IPI:IPI00020436.4	RAB11B Ras-related protein Rab-11B	3	0.243239	-0.405399	0.0247288
IPI:IPI00019359.4	KRT9 Keratin, type I cytoskeletal 9	3	0.243007	-0.405012	0.024874
IPI:IPI00163505.2	RBM39 Isoform 1 of RNA-binding protein 39	2	0.297214	-0.495357	0.0249857
IPI:IPI00021187.4	RUVBL1 Isoform 1 of RuvB-like 1	5	0.187288	-0.312146	0.0256399
IPI:IPI00456008.1	ATP5J ATP synthase-coupling factor 6, mitochondrial isoform b precursor	2	-0.295713	0.492855	0.025793
IPI:IPI00014376.5	RAB31 17 kDa protein	3	0.24112	-0.401867	0.0260822
IPI:IPI00000874.1	PRDX1 19 kDa protein	8	0.147285	-0.245475	0.0264087
IPI:IPI00044748.6	FMNL2 Wilm's tumour protein family protein	3	-0.240574	0.400957	0.0264409
IPI:IPI00937212.1	USMG5P1;LOC100293675;LOC100290142 hypothetical protein XP_002343862	2	-0.294405	0.490675	0.0265137
IPI:IPI00783271.1	LRPPRC Leucine-rich PPR motif-containing protein, mitochondrial	9	0.138677	-0.231129	0.0266029
IPI:IPI00300371.5	SF3B3 Isoform 1 of Splicing factor 3B subunit 3	4	0.207824	-0.346374	0.0268239
IPI:IPI00748411.2	SHMT2 Serine hydroxymethyltransferase, mitochondrial	3	0.239972	-0.399953	0.0268414
IPI:IPI00909465.1	YJEFN3 26 kDa protein	2	-0.29376	0.4896	0.0268751
IPI:IPI00926491.1	ATP5J2 Putative uncharacterized protein ATP5J2	2	-0.29285	0.488084	0.0273916
IPI:IPI00103509.4	NDUFA10 NADH dehydrogenase [ubiquinone] 1 alpha subcomplex subunit 10, mitochondrial	2	-0.291937	0.486561	0.0279188
IPI:IPI00011201.1	ME2 malic enzyme 2, NAD(+)-dependent, mitochondrial isoform 2 precursor	3	0.237874	-0.396457	0.0282758
IPI:IPI00021983.1	NCSTN Isoform 1 of Nicastrin	3	0.237851	-0.396418	0.0282921
IPI:IPI00423570.3	KRAS Isoform 2B of GTPase KRas	3	-0.237345	0.395575	0.0286475
IPI:IPI00216172.2	LAMP2 Isoform LAMP-2A of Lysosome-associated membrane glycoprotein 2	3	0.237201	-0.395334	0.0287497
IPI:IPI00655650.2	RPS26 40S ribosomal protein S26	2	0.290371	-0.483951	0.0288414
IPI:IPI00024933.3	RPL12 Isoform 1 of 60S ribosomal protein L12	3	0.236784	-0.394639	0.0290464
IPI:IPI00029264.3	CYC1 Cytochrome c1, heme protein, mitochondrial	2	-0.289982	0.483304	0.029074
IPI:IPI00956559.1	EIF4G1 Isoform E of Eukaryotic translation initiation factor 4 gamma 1	3	0.236374	-0.393956	0.0293405
IPI:IPI00872105.1	MAGOHB Protein mago nashi homolog 2	1	0.407887	-0.679812	0.029432
IPI:IPI00003918.6	RPL4 60S ribosomal protein L4	2	0.28935	-0.48225	0.0294562
IPI:IPI00012912.1	CPT2 Carnitine O-palmitoyltransferase 2, mitochondrial	4	0.20448	-0.340801	0.0294739
IPI:IPI00186966.3	BIN1 Isoform IIA of Myc box-dependent-interacting protein 1	2	-0.289255	0.482092	0.0295137
IPI:IPI00221222.7	SUB1 Activated RNA polymerase II transcriptional coactivator p15	2	0.288434	-0.480723	0.0300168
IPI:IPI00329598.2	HSD17B11 Estradiol 17-beta-dehydrogenase 11	2	0.288222	-0.48037	0.030148
IPI:IPI00220063.5	NDUFS5 NADH dehydrogenase [ubiquinone] iron-sulfur protein 5	2	-0.286824	0.47804	0.0310235
IPI:IPI00383815.4	GFAP Isoform 1 of Glial fibrillary acidic protein	22	0.0860838	-0.143473	0.0313704
IPI:IPI00011416.2	ECH1 Delta(3,5)-Delta(2,4)-dienoyl-CoA isomerase, mitochondrial	2	0.286073	-0.476788	0.0315023
IPI:IPI00514856.4	UBAP2L Isoform 2 of Ubiquitin-associated protein 2-like	1	0.40353	-0.67255	0.0315669
IPI:IPI00032826.1	ST13 Protein	5	0.180485	-0.300808	0.0317
IPI:IPI00921566.2	ANK3 ankyrin-3 isoform 2	1	-0.401776	0.669627	0.0324586
IPI:IPI00215997.5	CD9 CD9 antigen	3	-0.232092	0.386821	0.0325633
IPI:IPI00022421.2	COX7A2L Cytochrome c oxidase subunit 7A-related protein, mitochondrial	2	-0.284252	0.473753	0.0326886
IPI:IPI00166394.1	ARMC10 Isoform 1 of Armadillo repeat-containing protein 10	2	-0.282105	0.470175	0.0341332
IPI:IPI00893004.1	HLA-A HLA class I histocompatibility antigen, A-1 alpha chain	2	0.281661	-0.469436	0.0344384
IPI:IPI00012442.1	G3BP1 CDNA FLJ26493 fis, clone KDN06317, highly similar to Ras-GTPase-activating protein binding protein 1	2	0.281567	-0.469278	0.0345038
IPI:IPI00157414.3	ENPP6 Ectonucleotide pyrophosphatase/phosphodiesterase family member 6	1	-0.396971	0.661619	0.0349996
IPI:IPI00021405.3	LMNA Isoform A of Lamin-A/C	16	0.098888	-0.164813	0.0350487
IPI:IPI00220642.7	YWHAG 14-3-3 protein gamma	4	-0.198112	0.330186	0.0351311
IPI:IPI00921923.1	LSAMP cDNA FLJ54658, highly similar to Limbic system-associated membrane protein	2	-0.279328	0.465546	0.036079
IPI:IPI00219155.5	RPL27 60S ribosomal protein L27	2	0.279138	-0.46523	0.0362149
IPI:IPI00009253.2	NAPA Alpha-soluble NSF attachment protein	3	-0.22727	0.378783	0.03654
IPI:IPI00642032.1	TXNL1 cDNA, FLJ94230, highly similar to Homo sapiens thioredoxin-like 1 (TXNL1), mRNA	3	0.226513	-0.377522	0.0371984
IPI:IPI00828189.2	PCMT1 Isoform 2 of Protein-L-isoaspartate(D-aspartate) O-methyltransferase	4	-0.195809	0.326349	0.0373871
IPI:IPI00022891.3	SLC25A4 ADP/ATP translocase 1	3	-0.225576	0.37596	0.0380282
IPI:IPI00328715.4	MTDH Protein LYRIC	1	0.391502	-0.652504	0.038072
IPI:IPI00646917.1	NUDT21 Cleavage and polyadenylation specificity factor subunit 5	2	0.275856	-0.45976	0.0386362
IPI:IPI00402231.1	DNAJC5 Isoform 1 of DnaJ homolog subfamily C member 5	3	-0.224549	0.374249	0.0389542
IPI:IPI00395510.5	NCALD Neurocalcin-delta	2	-0.274526	0.457543	0.039654
IPI:IPI00867714.1	LSM12 Isoform 1 of Protein LSM12 homolog	1	0.388291	-0.647152	0.0399682
IPI:IPI00016862.1	GSR Isoform Mitochondrial of Glutathione reductase, mitochondrial	3	0.22318	-0.371967	0.0402179
IPI:IPI00387022.2	- Ig kappa chain V-I region WEA	2	-0.273614	0.456024	0.040364
IPI:IPI00549248.4	NPM1 Isoform 2 of Nucleophosmin	4	0.192374	-0.320624	0.0409757
IPI:IPI00216694.3	PLS3 plastin-3 isoform 2	4	-0.19227	0.32045	0.0410894
IPI:IPI00015972.1	COX6C Cytochrome c oxidase subunit 6C	2	-0.272089	0.453482	0.0415743
IPI:IPI00298994.6	TLN1 Talin-1	14	0.101855	-0.169758	0.0423682
IPI:IPI00009104.7	RUVBL2 RuvB-like 2	3	0.220394	-0.367323	0.0428943
IPI:IPI00879750.1	SNRPD3 Small nuclear ribonucleoprotein Sm D3	2	0.270439	-0.450732	0.042917
IPI:IPI00017963.1	SNRPD2 small nuclear ribonucleoprotein Sm D2 isoform 2	2	0.270269	-0.450448	0.0430575
IPI:IPI00749512.4	RPS10 Ribosomal protein S10 variant (Fragment)	2	0.269678	-0.449463	0.0435478
IPI:IPI00176427.1	CADM4 Cell adhesion molecule 4	3	-0.219388	0.365647	0.043895
IPI:IPI00219682.6	STOM Erythrocyte band 7 integral membrane protein	5	0.169392	-0.28232	0.0441472
IPI:IPI00656113.2	SIRPA signal-regulatory protein alpha precursor	3	-0.219066	0.36511	0.0442196
IPI:IPI00289159.3	GLS Isoform 1 of Glutaminase kidney isoform, mitochondrial	3	-0.219046	0.365077	0.04424
IPI:IPI00011217.3	NDUFS4 NADH dehydrogenase [ubiquinone] iron-sulfur protein 4, mitochondrial	1	-0.381168	0.63528	0.0444272
IPI:IPI00024175.3	PSMA7 Isoform 2 of Proteasome subunit alpha type-7	2	0.268417	-0.447361	0.0446096
IPI:IPI00005969.3	CAPZA1 32 kDa protein	4	0.188404	-0.314006	0.0454745
IPI:IPI00553177.1	SERPINA1 Isoform 1 of Alpha-1-antitrypsin	8	0.132698	-0.221164	0.0458526
IPI:IPI00140420.4	SND1 cDNA FLJ54574, highly similar to Staphylococcal nuclease domain-containing protein 1	8	0.13233	-0.22055	0.0464674
IPI:IPI00028031.2	ACADVL cDNA FLJ56425, highly similar to Very-long-chain specific acyl-CoAdehydrogenase, mitochondrial	6	0.152709	-0.254514	0.0467809
IPI:IPI00018768.1	TSN Translin	2	0.265683	-0.442805	0.0469819
IPI:IPI00029111.3	DPYSL3 Collapsin response mediator protein 4 long variant	17	0.0903916	-0.150653	0.0471198
IPI:IPI00216171.3	ENO2 Gamma-enolase	3	-0.215826	0.35971	0.0475952
IPI:IPI00034159.1	ATP6V0D1 V-type proton ATPase subunit d 1	3	-0.215765	0.359608	0.0476613
IPI:IPI00013415.1	RPS7 40S ribosomal protein S7	2	0.264811	-0.441352	0.0477594
IPI:IPI00550991.3	SERPINA3 cDNA FLJ35730 fis, clone TESTI2003131, highly similar to ALPHA-1-ANTICHYMOTRYPSIN	9	0.124005	-0.206675	0.0477686
IPI:IPI00022895.7	A1BG Alpha-1B-glycoprotein	4	-0.186457	0.310761	0.0478249
IPI:IPI00024920.1	ATP5D ATP synthase subunit delta, mitochondrial	2	-0.264666	0.441111	0.0478896
IPI:IPI00021695.1	ATP2B1 Isoform D of Plasma membrane calcium-transporting ATPase 1	2	-0.263247	0.438745	0.0491802
IPI:IPI00015911.2	DLD Dihydrolipoyl dehydrogenase, mitochondrial	7	-0.139797	0.232994	0.0492377
IPI:IPI00179415.4	PPP3CA Isoform 1 of Serine/threonine-protein phosphatase 2B catalytic subunit alpha isoform	2	-0.262963	0.438271	0.0494419
IPI:IPI00550021.4	SNORD43;RPL3;SNORD83B;LOC653881 60S ribosomal protein L3	2	0.26255	-0.437584	0.0498236
IPI:IPI00022229.1	APOB Apolipoprotein B-100	2	0.261272	-0.435453	0.0510219
IPI:IPI00400826.1	CLU Isoform 1 of Clusterin	8	0.129429	-0.215715	0.0515548
IPI:IPI00018206.3	GOT2 Aspartate aminotransferase, mitochondrial	5	-0.163951	0.273251	0.0515969
IPI:IPI00011603.2	PSMD3 26S proteasome non-ATPase regulatory subunit 3	4	0.183181	-0.305302	0.052003
IPI:IPI00017763.7	NAP1L4 Putative uncharacterized protein NAP1L4	1	0.370194	-0.61699	0.0520114
IPI:IPI00014808.1	PAFAH1B3 Platelet-activating factor acetylhydrolase IB subunit gamma	2	0.259495	-0.432491	0.0527253
IPI:IPI00016342.1	RAB7A Ras-related protein Rab-7a	7	0.1377	-0.2295	0.0528009
IPI:IPI00029468.1	ACTR1A cDNA FLJ55002, highly similar to Alpha-centractin	2	-0.259341	0.432235	0.0528747
IPI:IPI00333541.6	FLNA Isoform 1 of Filamin-A	34	0.0622347	-0.103724	0.0531118
IPI:IPI00012585.1	HEXB Beta-hexosaminidase subunit beta	2	0.258573	-0.430955	0.0536267
IPI:IPI00867509.1	CORO1C cDNA FLJ50992, highly similar to Coronin-1C	1	0.366953	-0.611588	0.0544248
IPI:IPI00375144.5	SRRT Isoform 2 of Serrate RNA effector molecule homolog	2	0.257577	-0.429296	0.0546137
IPI:IPI00020719.2	MAVS Isoform 1 of Mitochondrial antiviral-signaling protein	1	0.365927	-0.609879	0.0552056
IPI:IPI00018146.1	YWHAQ 14-3-3 protein theta	5	0.161247	-0.268745	0.0556653
IPI:IPI00003925.6	PDHB Isoform 1 of Pyruvate dehydrogenase E1 component subunit beta, mitochondrial	3	-0.208039	0.346732	0.0565705
IPI:IPI00298912.7	CORO2B Isoform 2 of Coronin-2B	1	-0.363985	0.606642	0.0567065
IPI:IPI00221091.9	RPS15A 40S ribosomal protein S15a	3	0.206952	-0.344919	0.0579256
IPI:IPI00006072.1	SEC61G Protein transport protein Sec61 subunit gamma	1	0.362292	-0.60382	0.058039
IPI:IPI00003377.1	SFRS7 Isoform 1 of Splicing factor, arginine/serine-rich 7	4	0.17869	-0.297816	0.0582126
IPI:IPI00016670.3	C11orf59 RhoA activator C11orf59	2	0.254036	-0.423393	0.0582423
IPI:IPI00069750.2	PUF60 Isoform 1 of Poly(U)-binding-splicing factor PUF60	1	0.360365	-0.600608	0.0595845
IPI:IPI00221093.7	- Similar to 40S ribosomal protein S17	2	0.252243	-0.420405	0.0601502
IPI:IPI00219365.3	MSN 68 kDa protein	8	0.124845	-0.208075	0.0605258
IPI:IPI00015602.1	TOMM70A Mitochondrial import receptor subunit TOM70	2	-0.251411	0.419018	0.0610529
IPI:IPI00021453.1	PPAP2B Lipid phosphate phosphohydrolase 3	2	-0.250935	0.418224	0.0615739
IPI:IPI00031131.4	C20orf3 Isoform 1 of Adipocyte plasma membrane-associated protein	3	0.204116	-0.340193	0.0615835
IPI:IPI00028561.1	KIF5C Isoform 2 of Kinesin heavy chain isoform 5C	2	-0.25049	0.417483	0.0620638
IPI:IPI00216134.3	TPM1 tropomyosin alpha-1 chain isoform 7	3	-0.203731	0.339552	0.062093
IPI:IPI00219678.3	EIF2S1 Eukaryotic translation initiation factor 2 subunit 1	3	0.203448	-0.339079	0.0624713
IPI:IPI00020567.3	ARHGAP1 Rho GTPase-activating protein 1	4	0.174888	-0.29148	0.0639267
IPI:IPI00002245.4	ACSS3 Isoform 1 of Acyl-CoA synthetase short-chain family member 3, mitochondrial	2	0.247791	-0.412986	0.0651014
IPI:IPI00298289.1	RTN4 Isoform 2 of Reticulon-4	5	0.155336	-0.258893	0.0654774
IPI:IPI00001734.3	PSAT1 Isoform 1 of Phosphoserine aminotransferase	7	0.131057	-0.218428	0.0655182
IPI:IPI00002460.4	ANXA7 Isoform 1 of Annexin A7	1	-0.352818	0.58803	0.0659265
IPI:IPI00000006.1	HRAS GTPase HRas	1	-0.352516	0.587526	0.0661908
IPI:IPI00030877.2	SEP15 15 kDa selenoprotein isoform 1 precursor	1	0.352336	-0.587226	0.0663484
IPI:IPI00645321.1	SNAP25 11 kDa protein	1	-0.351026	0.585044	0.0675023
IPI:IPI00299059.6	CHL1 Isoform 1 of Neural cell adhesion molecule L1-like protein	2	-0.245441	0.409068	0.0678415
IPI:IPI00008964.3	RAB1B Ras-related protein Rab-1B	4	0.172289	-0.287149	0.0680871
IPI:IPI00554521.2	FTH1 Ferritin heavy chain	4	-0.172224	0.28704	0.0681943
IPI:IPI00017342.1	RHOG Rho-related GTP-binding protein RhoG	2	-0.244725	0.407874	0.068694
IPI:IPI00003766.4	ETHE1 Protein ETHE1, mitochondrial	1	0.349677	-0.582796	0.0687066
IPI:IPI00300567.1	DCI Isoform 2 of 3,2-trans-enoyl-CoA isomerase, mitochondrial	2	0.243611	-0.406018	0.0700364
IPI:IPI00443909.1	CNPY2 Isoform 1 of Protein canopy homolog 2	1	0.347642	-0.579403	0.0705532
IPI:IPI00019171.1	SH3GL2 Endophilin-A1	2	-0.243044	0.405073	0.0707272
IPI:IPI00217030.10	RPS4X 40S ribosomal protein S4, X isoform	2	0.242811	-0.404685	0.0710127
IPI:IPI00072377.1	SET Isoform 1 of Protein SET	3	0.197218	-0.328697	0.0712543
IPI:IPI00643920.3	TKT Transketolase	5	0.151951	-0.253251	0.0716992
IPI:IPI00021338.2	DLAT cDNA FLJ57320, highly similar to Dihydrolipoyllysine-residue acetyltransferase component of pyruvate dehydrogenase complex, mitochondrial	3	-0.196835	0.328058	0.0718257
IPI:IPI00031169.1	RAB2A Ras-related protein Rab-2A	5	-0.151878	0.25313	0.0718378
IPI:IPI00031397.3	ACSL3 Long-chain-fatty-acid--CoA ligase 3	3	0.196499	-0.327499	0.0723281
IPI:IPI00027834.3	HNRNPL Heterogeneous nuclear ribonucleoprotein L	4	0.169728	-0.282879	0.0723979
IPI:IPI00412579.6	RPL10A 60S ribosomal protein L10a	2	0.241691	-0.402818	0.0723979
IPI:IPI00178352.6	FLNC Isoform 2 of Filamin-C	16	0.08435	-0.140583	0.072511
IPI:IPI00292530.1	ITIH1 Inter-alpha-trypsin inhibitor heavy chain H1	4	-0.16951	0.282517	0.0727731
IPI:IPI00000760.1	DDAH2 N(G),N(G)-dimethylarginine dimethylaminohydrolase 2	4	-0.169466	0.282443	0.0728507
IPI:IPI00011268.2	RALY cDNA FLJ77422, highly similar to Homo sapiens RNA binding protein, autoantigenic (hnRNP-associated with lethal yellow homolog (mouse)), transcript variant 1, mRNA (Fragment)	2	0.241235	-0.402058	0.072968
IPI:IPI00646512.1	RBBP4 Histone-binding protein RBBP4	2	0.241159	-0.401931	0.0730639
IPI:IPI00027626.3	CCT6A T-complex protein 1 subunit zeta	5	0.151039	-0.251731	0.0734546
IPI:IPI00009368.4	SFXN1 Sideroflexin-1	4	-0.169078	0.281796	0.0735254
IPI:IPI00015894.1	CDC42EP4 cDNA FLJ40516 fis, clone TESTI2046569, highly similar to Cdc42 effector protein 4	3	0.194732	-0.324553	0.0750226
IPI:IPI00743293.2	RTN3 Isoform 3 of Reticulon-3	1	-0.340933	0.568222	0.0768956
IPI:IPI00220059.5	NDUFB4 NADH dehydrogenase [ubiquinone] 1 beta subcomplex subunit 4	1	-0.340568	0.567613	0.0772524
IPI:IPI00513705.1	NFASC Isoform 7 of Neurofascin	2	-0.237438	0.395731	0.07785
IPI:IPI00031121.2	CPE Carboxypeptidase E precursor	1	-0.339754	0.566256	0.0780517
IPI:IPI00021924.1	H1FX Histone H1x	2	0.237099	-0.395164	0.078299
IPI:IPI00413324.6	- 21 kDa protein	2	0.237089	-0.395149	0.0783115
IPI:IPI00792128.1	ATP5B 10 kDa protein	3	-0.191934	0.319891	0.0794483
IPI:IPI00022371.1	HRG Histidine-rich glycoprotein	3	-0.191694	0.319491	0.0798373
IPI:IPI00301936.4	ELAVL1 ELAV-like protein 1	4	0.165437	-0.275729	0.0801039
IPI:IPI00026665.2	QARS cDNA FLJ75085, highly similar to Homo sapiens glutaminyl-tRNA synthetase (QARS), mRNA	3	0.191482	-0.319137	0.0801829
IPI:IPI00024661.5	SEC24C Protein transport protein Sec24C	2	0.235684	-0.392807	0.0801895
IPI:IPI00025815.2	TARDBP TDP43	1	0.33741	-0.562349	0.0803866
IPI:IPI00021129.5	AP3B1 Isoform 1 of AP-3 complex subunit beta-1	2	0.235296	-0.39216	0.0807145
IPI:IPI00031556.7	U2AF2 Isoform 2 of Splicing factor U2AF 65 kDa subunit	2	0.2351	-0.391833	0.0809809
IPI:IPI00642238.4	HP1BP3 Heterochromatin protein 1, binding protein 3	3	0.190486	-0.317476	0.0818198
IPI:IPI00913961.2	H2AFV Histone H2A.V	4	0.164502	-0.27417	0.0818677
IPI:IPI00031836.3	DRG1 25 kDa protein	1	0.335835	-0.559726	0.0819829
IPI:IPI00000690.1	AIFM1 Isoform 3 of Apoptosis-inducing factor 1, mitochondrial	6	0.13358	-0.222634	0.0827224
IPI:IPI00060569.1	ABHD12 Isoform 2 of Monoacylglycerol lipase ABHD12	2	0.233572	-0.389287	0.0830769
IPI:IPI00005966.6	NDUFA12 13kDa differentiation-associated protein variant (Fragment)	1	-0.334612	0.557687	0.0832386
IPI:IPI00219029.3	GOT1 Aspartate aminotransferase, cytoplasmic	2	-0.233415	0.389025	0.0832957
IPI:IPI00411937.4	NOP56 Nucleolar protein 56	4	0.163696	-0.272826	0.083412
IPI:IPI00418313.3	ILF3 Isoform 5 of Interleukin enhancer-binding factor 3	4	0.163444	-0.272406	0.0838995
IPI:IPI00797126.1	NACA Nascent polypeptide-associated complex subunit alpha	2	0.232847	-0.388079	0.0840865
IPI:IPI00910974.1	PGK1 Phosphoglycerate kinase	1	0.333692	-0.556153	0.0841925
IPI:IPI00023673.1	LGALS3BP Galectin-3-binding protein	3	0.189019	-0.315031	0.0842771
IPI:IPI00013475.1	TUBB2A Tubulin beta-2A chain	1	-0.33339	0.55565	0.0845075
IPI:IPI00030702.1	IDH3A Isoform 2 of Isocitrate dehydrogenase [NAD] subunit alpha, mitochondrial	3	-0.188699	0.314499	0.0848202
IPI:IPI00303882.2	PLIN3 perilipin-3 isoform 3	2	0.232035	-0.386725	0.0852295
IPI:IPI00848226.1	GNB2L1 Guanine nucleotide-binding protein subunit beta-2-like 1	2	0.231938	-0.386563	0.0853663
IPI:IPI00845432.1	C5orf33 Isoform 1 of UPF0465 protein C5orf33	3	0.188362	-0.313936	0.0853964
IPI:IPI00021840.1	RPS6 Ribosomal protein S6, isoform CRA_a	2	0.231851	-0.386419	0.0854893
IPI:IPI00016621.7	AP2A2 Isoform 1 of AP-2 complex subunit alpha-2	3	-0.188287	0.313811	0.0855249
IPI:IPI00220158.1	ADD1 Isoform 1 of Alpha-adducin	4	-0.162185	0.270309	0.0863676
IPI:IPI00789699.2	CYFIP2 Isoform 2 of Cytoplasmic FMR1-interacting protein 2	3	-0.187682	0.312803	0.0865673
IPI:IPI00513782.3	GSN cDNA FLJ35478 fis, clone SMINT2007796, highly similar to Gelsolin	1	0.331415	-0.552358	0.0865871
IPI:IPI00409758.4	PLEKHH2 Isoform 1 of Pleckstrin homology domain-containing family H member 2	1	0.330353	-0.550588	0.0877203
IPI:IPI00298237.8	TPP1 Putative uncharacterized protein TPP1	3	0.186715	-0.311192	0.088253
IPI:IPI00789155.1	CALU Isoform 2 of Calumenin	3	0.186588	-0.31098	0.0884766
IPI:IPI00032003.1	EMD Emerin	1	0.329365	-0.548942	0.0887829
IPI:IPI00025341.2	BDH1 3-hydroxybutyrate dehydrogenase	2	-0.229178	0.381963	0.0893423
IPI:IPI00219034.3	NDUFA8 NADH dehydrogenase [ubiquinone] 1 alpha subcomplex subunit 8	1	-0.328311	0.547185	0.0899279
IPI:IPI00007047.1	S100A8 Protein S100-A8	2	0.228628	-0.381046	0.0901514
IPI:IPI00294879.1	RANGAP1 Ran GTPase-activating protein 1	1	0.327778	-0.546297	0.0905105
IPI:IPI00171903.2	HNRNPM Isoform 2 of Heterogeneous nuclear ribonucleoprotein M	3	0.185062	-0.308436	0.0911953
IPI:IPI00465028.7	TPI1;TPI1P1 Isoform 1 of Triosephosphate isomerase	7	0.120201	-0.200334	0.0915714
IPI:IPI00024364.2	TNPO1 Isoform 1 of Transportin-1	3	0.184465	-0.307441	0.0922764
IPI:IPI00028911.2	DAG1 Dystroglycan	2	-0.226637	0.377728	0.0931262
IPI:IPI00029012.1	EIF3A Eukaryotic translation initiation factor 3 subunit A	1	0.325318	-0.542196	0.0932366
IPI:IPI00922055.1	DBI Isoform 1 of Acyl-CoA-binding protein	4	0.158386	-0.263977	0.094168
IPI:IPI00892784.1	ATP6V0A1 Isoform 2 of V-type proton ATPase 116 kDa subunit a isoform 1	1	-0.323926	0.539877	0.0948043
IPI:IPI00291922.2	PSMA5 Proteasome subunit alpha type-5	2	0.225225	-0.375375	0.0952814
IPI:IPI00465248.5	ENO1 Isoform alpha-enolase of Alpha-enolase	9	0.104653	-0.174422	0.0954404
IPI:IPI00008495.5	null	1	-0.323143	0.538572	0.0956939
IPI:IPI00056357.3	C19orf10 UPF0556 protein C19orf10	1	0.322424	-0.537373	0.0965173
IPI:IPI00027438.2	FLOT1 Flotillin-1	5	-0.140034	0.233391	0.0974644
IPI:IPI00328156.9	- cDNA FLJ52418, highly similar to Amine oxidase (flavin-containing) B	3	0.181283	-0.302139	0.0982061
IPI:IPI00007812.1	ATP6V1B2 ATPase, V1 complex, subunit B family protein	2	-0.22326	0.372101	0.0983422
IPI:IPI00032150.3	CDS2 Isoform 1 of Phosphatidate cytidylyltransferase 2	2	0.222917	-0.371529	0.0988843
IPI:IPI00021369.1	CRYAB 12 kDa protein	3	0.180875	-0.301459	0.0989875
IPI:IPI00027341.1	CAPG Macrophage-capping protein	2	0.222829	-0.371382	0.0990241
IPI:IPI00009923.1	P4HA1 Isoform 1 of Prolyl 4-hydroxylase subunit alpha-1	1	0.319986	-0.533309	0.0993436
IPI:IPI00642329.2	MFN2 Mitofusin 2	1	-0.318662	0.531104	0.100902
IPI:IPI00012011.6	CFL1 Cofilin-1	6	0.126351	-0.210585	0.101033
IPI:IPI00018140.3	SYNCRIP Isoform 1 of Heterogeneous nuclear ribonucleoprotein Q	5	0.138339	-0.230564	0.101658
IPI:IPI00029751.1	CNTN1 Isoform 1 of Contactin-1	1	-0.317755	0.529591	0.101981
IPI:IPI00026530.4	LMAN1 Protein ERGIC-53	3	0.179092	-0.298486	0.10246
IPI:IPI00335277.1	SYPL1 Putative uncharacterized protein SYPL1	2	-0.22042	0.367367	0.102898
IPI:IPI00160552.3	TNR Isoform 1 of Tenascin-R	1	-0.316713	0.527855	0.103229
IPI:IPI00845282.1	HNRPDL Isoform 2 of Heterogeneous nuclear ribonucleoprotein D-like	4	0.154234	-0.257056	0.103314
IPI:IPI00442307.1	KCNAB2 Isoform 1 of Voltage-gated potassium channel subunit beta-2	1	-0.316515	0.527526	0.103467
IPI:IPI00013860.3	HIBADH 3-hydroxyisobutyrate dehydrogenase, mitochondrial	3	0.178263	-0.297105	0.104104
IPI:IPI00001639.2	KPNB1 Importin subunit beta-1	6	0.125111	-0.208518	0.104471
IPI:IPI00554737.3	PPP2R1A cDNA FLJ56133, highly similar to Serine/threonine-protein phosphatase 2A 65 kDa regulatory subunit A alpha isoform	4	-0.153562	0.255937	0.104856
IPI:IPI00329536.2	EEA1 Early endosome antigen 1	4	0.153266	-0.255443	0.105541
IPI:IPI00746777.3	ADH5;ADH5P4 Alcohol dehydrogenase class-3	3	0.177523	-0.295871	0.105591
IPI:IPI00007928.4	PRPF8 Pre-mRNA-processing-splicing factor 8	3	0.177236	-0.295393	0.106171
IPI:IPI00028376.1	TIMM8A Mitochondrial import inner membrane translocase subunit Tim8 A	1	-0.313184	0.521974	0.107537
IPI:IPI00178415.4	PGAP1 Isoform 1 of GPI inositol-deacylase	1	-0.31259	0.520983	0.108275
IPI:IPI00029629.3	TRIM25 E3 ubiquitin/ISG15 ligase TRIM25	2	0.216644	-0.361074	0.109201
IPI:IPI00032179.3	SERPINC1 Antithrombin-III	3	-0.175541	0.292569	0.10965
IPI:IPI00477842.2	SFRS2 Splicing factor, arginine/serine-rich 2	1	0.311324	-0.518874	0.109858
IPI:IPI00456623.2	BCAN Isoform 1 of Brevican core protein	3	-0.175008	0.291681	0.110761
IPI:IPI00643342.1	PEA15 cDNA FLJ38560 fis, clone HCHON2003642, highly similar to Astrocytic phosphoprotein PEA-15	5	-0.134836	0.224726	0.110766
IPI:IPI00293088.6	GAA Lysosomal alpha-glucosidase	2	0.215712	-0.359521	0.110801
IPI:IPI00513827.3	ACADM Isoform 1 of Medium-chain specific acyl-CoA dehydrogenase, mitochondrial	3	0.174901	-0.291502	0.110986
IPI:IPI00953272.1	NDUFA11 Isoform 1 of NADH dehydrogenase [ubiquinone] 1 alpha subcomplex subunit 11	1	-0.30857	0.514283	0.11336
IPI:IPI00107625.1	SNAP25 Isoform SNAP-25a of Synaptosomal-associated protein 25	1	-0.308519	0.514199	0.113425
IPI:IPI00021440.1	ACTB Actin, cytoplasmic 1	16	-0.0741344	0.123557	0.114722
IPI:IPI00010105.1	EIF6 Eukaryotic translation initiation factor 6	2	0.212998	-0.354996	0.115559
IPI:IPI00217871.4	ALDH4A1 delta-1-pyrroline-5-carboxylate dehydrogenase, mitochondrial isoform b	3	0.172548	-0.287581	0.116005
IPI:IPI00935147.1	NCAM2 Neural cell adhesion molecule 2, isoform CRA_a	1	-0.306102	0.510169	0.116563
IPI:IPI00007052.6	FIS1 Mitochondrial fission 1 protein	1	-0.305858	0.509764	0.116882
IPI:IPI00024821.1	PSMD14 26S proteasome non-ATPase regulatory subunit 14	1	0.305425	-0.509041	0.117452
IPI:IPI00789324.3	JUP cDNA FLJ60424, highly similar to Junction plakoglobin	1	0.305386	-0.508976	0.117503
IPI:IPI00215780.5	RPS19 40S ribosomal protein S19	2	0.211571	-0.352618	0.118121
IPI:IPI00939776.1	HDGFRP2 Isoform 1 of Hepatoma-derived growth factor-related protein 2	1	0.304851	-0.508085	0.11821
IPI:IPI00032485.1	PLLP Plasmolipin	1	-0.304714	0.507856	0.118391
IPI:IPI00514587.1	SARS Seryl-tRNA synthetase	1	0.304669	-0.507782	0.11845
IPI:IPI00746165.2	WDR1 Putative uncharacterized protein WDR1	8	0.10397	-0.173283	0.118781
IPI:IPI00303954.3	CYB5B Putative uncharacterized protein DKFZp686M0619	2	-0.210763	0.351272	0.119589
IPI:IPI00292657.3	PTGR1 prostaglandin reductase 1 isoform 2	1	0.303807	-0.506345	0.119597
IPI:IPI00030363.1	ACAT1 Acetyl-CoA acetyltransferase, mitochondrial	5	0.131623	-0.219371	0.119665
IPI:IPI00017451.1	SF3A1 Splicing factor 3A subunit 1	1	0.30366	-0.506101	0.119792
IPI:IPI00423462.5	IGHA1 CDNA FLJ25298 fis, clone STM07683, highly similar to Protein Tro alpha1 H,myeloma	3	0.170682	-0.28447	0.120108
IPI:IPI00028888.1	HNRNPD Isoform 1 of Heterogeneous nuclear ribonucleoprotein D0	4	0.147083	-0.245139	0.12066
IPI:IPI00940766.1	RPL21;SNORD102;RPL21P19;SNORA27 60S ribosomal protein L21	1	0.302905	-0.504841	0.120804
IPI:IPI00398828.1	SH3GLB2 Isoform 1 of Endophilin-B2	2	-0.209502	0.349171	0.121909
IPI:IPI00479877.4	ALDH9A1 aldehyde dehydrogenase 9A1	6	0.119241	-0.198734	0.122002
IPI:IPI00375676.9	FTL Ferritin	3	0.169079	-0.281798	0.123719
IPI:IPI00465431.8	LGALS3 Galectin-3	5	0.129825	-0.216376	0.124877
IPI:IPI00789159.1	SNORD4A;RPL23A 60S ribosomal protein L23a	1	0.299837	-0.499728	0.124974
IPI:IPI00291006.2	MDH2 Malate dehydrogenase, mitochondrial	9	-0.0963343	0.160557	0.125094
IPI:IPI00013698.3	ASAH1 N-acylsphingosine amidohydrolase (Acid ceramidase) 1, isoform CRA_c	4	0.144852	-0.24142	0.126504
IPI:IPI00218606.7	RPS23 40S ribosomal protein S23	1	0.298658	-0.497763	0.126604
IPI:IPI00877703.1	FGG Isoform Gamma-B of Fibrinogen gamma chain	8	-0.101821	0.169702	0.126664
IPI:IPI00783097.3	GARS Putative uncharacterized protein GARS	5	0.129074	-0.215123	0.127107
IPI:IPI00218414.5	CA2 Carbonic anhydrase 2	3	0.167091	-0.278485	0.12831
IPI:IPI00873696.1	SH3BGRL2 12 kDa protein	1	-0.297131	0.495219	0.128734
IPI:IPI00003519.1	EFTUD2 116 kDa U5 small nuclear ribonucleoprotein component	1	0.297117	-0.495195	0.128754
IPI:IPI00025849.1	ANP32C Acidic leucine-rich nuclear phosphoprotein 32 family member C	1	0.295952	-0.493254	0.130397
IPI:IPI00646556.1	NDUFV2 NADH dehydrogenase [ubiquinone] flavoprotein 2, mitochondrial	1	-0.295928	0.493213	0.130431
IPI:IPI00926925.1	OGDH 2-oxoglutarate dehydrogenase, mitochondrial	7	-0.107832	0.17972	0.130603
IPI:IPI00215983.3	CA1 Carbonic anhydrase 1	6	-0.116247	0.193746	0.131772
IPI:IPI00654820.2	null	1	-0.294973	0.491621	0.131789
IPI:IPI00941534.1	SEPT7 51 kDa protein	11	-0.0855415	0.142569	0.131856
IPI:IPI00011937.1	PRDX4 Peroxiredoxin-4	2	0.204012	-0.34002	0.132401
IPI:IPI00742682.2	TPR Nucleoprotein TPR	1	0.294493	-0.490822	0.132475
IPI:IPI00879223.2	LOC100287880;LOC100292787 hypothetical protein XP_002342432	1	-0.294233	0.490388	0.132848
IPI:IPI00306301.2	PDHA1 pyruvate dehydrogenase E1 alpha 1 isoform 2 precursor	2	-0.203636	0.339394	0.133143
IPI:IPI00300074.3	FARSB Phenylalanyl-tRNA synthetase beta chain	4	0.142298	-0.237164	0.133455
IPI:IPI00030919.3	MAPKSP1 Mitogen-activated protein kinase scaffold protein 1	1	0.29374	-0.489567	0.133555
IPI:IPI00304692.1	RBMX Heterogeneous nuclear ribonucleoprotein G	5	0.126899	-0.211498	0.133735
IPI:IPI00297982.7	EIF2S3 Eukaryotic translation initiation factor 2 subunit 3	1	0.293398	-0.488997	0.134048
IPI:IPI00013174.2	RBM14 RNA binding motif protein 14 variant (Fragment)	1	0.292959	-0.488265	0.134684
IPI:IPI00477729.2	ACOX1 Isoform 2 of Peroxisomal acyl-coenzyme A oxidase 1	2	0.202665	-0.337775	0.135074
IPI:IPI00453473.6	null	7	0.106509	-0.177516	0.135435
IPI:IPI00300020.5	SLC1A2 Isoform 2 of Excitatory amino acid transporter 2	1	-0.292204	0.487007	0.135779
IPI:IPI00030532.1	CPNE9 copine-9	2	-0.202196	0.336993	0.136014
IPI:IPI00939159.2	CAP1 Adenylyl cyclase-associated protein	2	0.202145	-0.336908	0.136117
IPI:IPI00293434.2	SRP14 Signal recognition particle 14 kDa protein	1	0.291158	-0.485264	0.137308
IPI:IPI00025091.3	RPS11 40S ribosomal protein S11	1	0.291131	-0.485219	0.137348
IPI:IPI00297477.3	SNRPA1 U2 small nuclear ribonucleoprotein A'	1	0.290946	-0.484911	0.137619
IPI:IPI00024580.4	MCCC1 Methylcrotonoyl-CoA carboxylase subunit alpha, mitochondrial	2	0.201383	-0.335639	0.137654
IPI:IPI00374740.3	CD47 Isoform OA3-293 of Leukocyte surface antigen CD47	1	-0.290651	0.484418	0.138054
IPI:IPI00478450.1	NDUFB11 Neuronal protein	1	-0.289658	0.482763	0.139522
IPI:IPI00746655.1	ESYT1 Isoform 2 of Extended synaptotagmin-1	6	0.113825	-0.189709	0.140107
IPI:IPI00219381.5	NDUFA2 NADH dehydrogenase [ubiquinone] 1 alpha subcomplex subunit 2	1	-0.289093	0.481822	0.140361
IPI:IPI00009407.8	DAD1 Dolichyl-diphosphooligosaccharide--protein glycosyltransferase subunit DAD1	1	0.289007	-0.481678	0.14049
IPI:IPI00018398.4	PSMC3 26S protease regulatory subunit 6A	3	0.162062	-0.270104	0.140496
IPI:IPI00305064.1	CD44 Isoform 12 of CD44 antigen	5	0.124732	-0.207886	0.140594
IPI:IPI00000494.6	RPL5;SNORD21 60S ribosomal protein L5	2	0.199549	-0.332582	0.141408
IPI:IPI00025974.3	CHMP4B Charged multivesicular body protein 4b	1	0.288229	-0.480381	0.141653
IPI:IPI00871988.2	SFXN3 sideroflexin-3	5	-0.124377	0.207295	0.141741
IPI:IPI00448095.3	DCXR L-xylulose reductase	1	0.288052	-0.480087	0.141918
IPI:IPI00009315.6	ACBD3 Golgi resident protein GCP60	1	0.288012	-0.480019	0.141979
IPI:IPI00007402.3	IPO7 Importin-7	3	0.161199	-0.268666	0.142671
IPI:IPI00396435.3	DHX15 Putative pre-mRNA-splicing factor ATP-dependent RNA helicase DHX15	1	0.287455	-0.479091	0.142816
IPI:IPI00010207.1	UFM1 Ubiquitin-fold modifier 1	2	0.198634	-0.331056	0.14331
IPI:IPI00550119.7	SEPT6 Isoform I of Septin-6	1	-0.287035	0.478392	0.14345
IPI:IPI00015836.1	APPL1 DCC-interacting protein 13-alpha	2	0.198462	-0.330769	0.143669
IPI:IPI00028509.1	GNG7 Guanine nucleotide-binding protein G(I)/G(S)/G(O) subunit gamma-7	1	-0.286624	0.477706	0.144073
IPI:IPI00470502.2	PPA2 Isoform 1 of Inorganic pyrophosphatase 2, mitochondrial	1	0.28654	-0.477566	0.144201
IPI:IPI00102685.1	MYADM Myeloid-associated differentiation marker	1	-0.286238	0.477063	0.144659
IPI:IPI00394758.1	ALDH3A2 Isoform 2 of Fatty aldehyde dehydrogenase	6	0.112358	-0.187264	0.145345
IPI:IPI00013877.2	HNRNPH3 Isoform 1 of Heterogeneous nuclear ribonucleoprotein H3	2	0.197394	-0.328991	0.145914
IPI:IPI00099463.2	SGPL1 Sphingosine-1-phosphate lyase 1	1	0.284553	-0.474254	0.147237
IPI:IPI00419844.3	USP39 U4/U6.U5 tri-snRNP-associated protein 2	1	0.284546	-0.474243	0.147247
IPI:IPI00013940.4	SYNGR1 Isoform 1A of Synaptogyrin-1	1	-0.284164	0.473606	0.147836
IPI:IPI00555744.6	- Putative uncharacterized protein ENSP00000350479	1	0.284117	-0.473529	0.147908
IPI:IPI00299254.4	EIF5B Eukaryotic translation initiation factor 5B	1	0.283671	-0.472785	0.148598
IPI:IPI00027175.1	SRI Sorcin	2	-0.195968	0.326614	0.148952
IPI:IPI00018274.1	EGFR Isoform 1 of Epidermal growth factor receptor	1	0.282999	-0.471665	0.14964
IPI:IPI00382470.3	HSP90AA1 Isoform 1 of Heat shock protein HSP 90-alpha	11	0.0817961	-0.136327	0.149735
IPI:IPI00396279.3	CLASP2 CLASP2 protein	1	-0.282929	0.471549	0.149749
IPI:IPI00298423.3	PDHX Pyruvate dehydrogenase protein X component, mitochondrial	1	-0.281851	0.469752	0.151433
IPI:IPI00790248.1	VAMP3 Vesicle-associated membrane protein 3	1	-0.281817	0.469696	0.151487
IPI:IPI00956256.1	DST bullous pemphigoid antigen 1, isoform 7 isoform 3	1	-0.281716	0.469527	0.151645
IPI:IPI00302829.5	RB1 Retinoblastoma-associated protein	1	-0.281663	0.469439	0.151728
IPI:IPI00019502.3	MYH9 Isoform 1 of Myosin-9	25	-0.0537873	0.0896455	0.152285
IPI:IPI00027770.1	SYP Protein	1	-0.280477	0.467461	0.1536
IPI:IPI00945633.1	SSR1 Isoform 1 of Translocon-associated protein subunit alpha	2	0.193757	-0.322928	0.153754
IPI:IPI00304925.5	HSPA1B;HSPA1A Heat shock 70 kDa protein 1A/1B	8	-0.0950828	0.158471	0.154011
IPI:IPI00299608.3	PSMD1 Isoform 2 of 26S proteasome non-ATPase regulatory subunit 1	2	0.193608	-0.32268	0.154082
IPI:IPI00020356.4	MAP1A 331 kDa protein	4	-0.135256	0.225427	0.154118
IPI:IPI00030058.1	GNG4 Guanine nucleotide-binding protein G(I)/G(S)/G(O) subunit gamma-4	1	-0.280058	0.466763	0.154264
IPI:IPI00028520.2	NDUFV1 Isoform 1 of NADH dehydrogenase [ubiquinone] flavoprotein 1, mitochondrial	1	-0.279988	0.466646	0.154376
IPI:IPI00011635.3	BCL2L13 cDNA FLJ55839, highly similar to Bcl-2-like 13 protein	2	-0.193189	0.321981	0.155006
IPI:IPI00296922.4	LAMB2 Laminin subunit beta-2	5	-0.120237	0.200395	0.155662
IPI:IPI00409684.2	NCKAP1 Isoform 2 of Nck-associated protein 1	2	-0.192778	0.321296	0.155917
IPI:IPI00442294.2	NTM neurotrimin isoform 3	1	-0.27898	0.464967	0.155982
IPI:IPI00016014.1	ITM2C Isoform 1 of Integral membrane protein 2C	1	-0.278278	0.463796	0.157109
IPI:IPI00185146.5	IPO9 Importin-9	1	0.278258	-0.463764	0.15714
IPI:IPI00304612.9	SNORD32A;SNORD33;SNORD34;RPL13A;SNORD35A 60S ribosomal protein L13a	1	0.278081	-0.463469	0.157425
IPI:IPI00019952.1	GPM6A cDNA FLJ54539, highly similar to Neuronal membrane glycoprotein M6-a	1	-0.277863	0.463104	0.157777
IPI:IPI00028004.2	PSMB3 Proteasome subunit beta type-3	2	0.19174	-0.319566	0.158232
IPI:IPI00953712.1	KIAA1715 Isoform 1 of Protein lunapark	1	0.277026	-0.46171	0.15913
IPI:IPI00005728.2	RER1 RER1 protein	1	0.276947	-0.461579	0.159258
IPI:IPI00304417.7	IDH3B Isoform A of Isocitrate dehydrogenase [NAD] subunit beta, mitochondrial	2	-0.191147	0.318579	0.159564
IPI:IPI00550069.3	RNH1 Ribonuclease inhibitor	2	0.191037	-0.318394	0.159814
IPI:IPI00001661.3	RCC1 regulator of chromosome condensation 1 isoform a	1	0.276603	-0.461005	0.159817
IPI:IPI00019353.4	AGK Isoform 1 of Acylglycerol kinase, mitochondrial	1	-0.276437	0.460728	0.160088
IPI:IPI00025084.3	CAPNS1 Calpain small subunit 1	3	0.154406	-0.257343	0.160674
IPI:IPI00465211.1	PPP3R1 Calcineurin subunit B type 1	1	-0.276008	0.460014	0.160786
IPI:IPI00017283.2	IARS2 Isoleucyl-tRNA synthetase, mitochondrial	1	0.275842	-0.459737	0.161058
IPI:IPI00014240.8	MLC1 Membrane protein MLC1	1	-0.275672	0.459453	0.161336
IPI:IPI00024642.2	CCDC47 Isoform 2 of Coiled-coil domain-containing protein 47	1	0.275577	-0.459295	0.161492
IPI:IPI00021728.3	EIF2S2 Eukaryotic translation initiation factor 2 subunit 2	1	0.274419	-0.457365	0.163395
IPI:IPI00604523.1	MYL12B Myosin regulatory light chain 12B	6	-0.107588	0.179313	0.163402
IPI:IPI00010896.3	null	4	0.13206	-0.220101	0.164241
IPI:IPI00021091.1	LGI1 Isoform 3 of Leucine-rich glioma-inactivated protein 1	1	-0.273433	0.455721	0.165029
IPI:IPI00100810.1	UQCR10 HSPC151	1	-0.272926	0.454877	0.165872
IPI:IPI00479722.2	PSME1 proteasome activator complex subunit 1 isoform 2	3	0.152431	-0.254052	0.166206
IPI:IPI00290461.3	EIF3J cDNA FLJ57599, moderately similar to Eukaryotic translation initiation factor 3 subunit 1	1	0.272527	-0.454212	0.166538
IPI:IPI00017617.1	DDX5 cDNA FLJ59357, highly similar to Probable ATP-dependent RNA helicase DDX5	3	0.15228	-0.253799	0.166636
IPI:IPI00008485.1	ACO1 Cytoplasmic aconitate hydratase	2	0.187619	-0.312698	0.167668
IPI:IPI00016610.2	PCBP1 Poly(rC)-binding protein 1	4	0.130731	-0.217885	0.168593
IPI:IPI00289876.6	STX7 Isoform 2 of Syntaxin-7	2	-0.187206	0.312009	0.168636
IPI:IPI00018311.1	NPTN Isoform 1 of Neuroplastin	1	-0.270219	0.450365	0.170427
IPI:IPI00643994.1	CAPN5 Calpain-5	2	-0.186424	0.310706	0.170478
IPI:IPI00025512.2	HSPB1 Heat shock protein beta-1	7	0.0976872	-0.162812	0.17122
IPI:IPI00065500.3	C1orf58 BRO1 domain-containing protein BROX	2	0.186038	-0.310064	0.171392
IPI:IPI00296526.6	NAGK N-acetyl-D-glucosamine kinase	2	0.185973	-0.309954	0.171548
IPI:IPI00921911.1	CRIP2 cDNA FLJ56946, highly similar to Cysteine-rich protein 2	1	0.269134	-0.448557	0.172275
IPI:IPI00005160.3	ARPC1B Actin-related protein 2/3 complex subunit 1B	2	0.185299	-0.308831	0.173154
IPI:IPI00014516.1	CALD1 Isoform 1 of Caldesmon	2	0.185147	-0.308578	0.173518
IPI:IPI00002535.2	FKBP2 Peptidyl-prolyl cis-trans isomerase FKBP2	1	0.268233	-0.447055	0.173821
IPI:IPI00219729.3	SLC25A11 solute carrier family 25 member 11 isoform 2	1	-0.268226	0.447043	0.173833
IPI:IPI00452731.6	NDUFA7 NADH dehydrogenase [ubiquinone] 1 alpha subcomplex subunit 7	1	-0.268125	0.446875	0.174007
IPI:IPI00332106.2	PBXIP1 Isoform 2 of Pre-B-cell leukemia transcription factor-interacting protein 1	4	0.128982	-0.21497	0.174447
IPI:IPI00018873.1	NAMPT Nicotinamide phosphoribosyltransferase	4	-0.12882	0.2147	0.174997
IPI:IPI00107753.2	OPA1 Isoform 1 of Dynamin-like 120 kDa protein, mitochondrial	1	-0.267156	0.44526	0.17568
IPI:IPI00414676.6	HSP90AB1 Heat shock protein HSP 90-beta	13	0.0706705	-0.117784	0.175895
IPI:IPI00470619.4	GNG2 Guanine nucleotide-binding protein G(I)/G(S)/G(O) subunit gamma-2	1	-0.266719	0.444531	0.176439
IPI:IPI00922751.1	SLC2A3 Solute carrier family 2, facilitated glucose transporter member 3	1	-0.266629	0.444381	0.176596
IPI:IPI00329573.9	COL12A1 Isoform 2 of Collagen alpha-1(XII) chain	1	-0.266508	0.44418	0.176805
IPI:IPI00917081.2	ANO6 Anoctamin-6	1	-0.266477	0.444128	0.17686
IPI:IPI00295601.1	CEND1 Cell cycle exit and neuronal differentiation protein 1	1	-0.266429	0.444048	0.176943
IPI:IPI00296191.1	ATP6V1H Isoform 1 of V-type proton ATPase subunit H	3	-0.148645	0.247742	0.177198
IPI:IPI00260715.5	FUS Isoform Short of RNA-binding protein FUS	3	0.148621	-0.247702	0.177269
IPI:IPI00656138.1	PAK1 Isoform 1 of Serine/threonine-protein kinase PAK 1	1	-0.265961	0.443268	0.177759
IPI:IPI00009737.1	RRAGD Isoform 1 of Ras-related GTP-binding protein D	1	0.264964	-0.441606	0.179505
IPI:IPI00003807.7	- cDNA FLJ52440, highly similar to Lysosomal acid phosphatase	1	0.264685	-0.441142	0.179995
IPI:IPI00329512.3	SNRPB Isoform SM-B' of Small nuclear ribonucleoprotein-associated proteins B and B'	1	0.264173	-0.440289	0.180898
IPI:IPI00792191.1	GATM Isoform Mitochondrial of Glycine amidinotransferase, mitochondrial	2	0.182028	-0.30338	0.181104
IPI:IPI00329801.12	ANXA5 36 kDa protein	13	-0.0698228	0.116371	0.181157
IPI:IPI00024107.1	SNCA Isoform 1 of Alpha-synuclein	1	-0.263917	0.439862	0.181351
IPI:IPI00442344.4	SLC27A1 FLJ00336 protein (Fragment)	2	0.181907	-0.303179	0.181402
IPI:IPI00796337.1	PCBP2 poly(rC) binding protein 2 isoform b	1	0.26365	-0.439417	0.181823
IPI:IPI00026053.1	CLDN11 Claudin-11	1	-0.263189	0.438649	0.182641
IPI:IPI00021700.3	PCNA Proliferating cell nuclear antigen	1	0.262592	-0.437654	0.183704
IPI:IPI00398002.6	PLEC Isoform 3 of Plectin-1	90	0.0262877	-0.0438129	0.183757
IPI:IPI00412607.6	RPL35 Protein	1	0.262531	-0.437552	0.183813
IPI:IPI00009032.1	SSB SS-B/La protein	2	0.180863	-0.301439	0.183995
IPI:IPI00793696.1	RPL24 60S ribosomal protein L24	2	0.180667	-0.301111	0.184487
IPI:IPI00014149.3	TTC35 Tetratricopeptide repeat protein 35	1	0.262093	-0.436821	0.184597
IPI:IPI00908926.1	NCAM1 cDNA FLJ52974, highly similar to Neural cell adhesion molecule 1, 140 kDa isoform	2	-0.180527	0.300878	0.184836
IPI:IPI00219675.1	RAC1 Isoform A of Ras-related C3 botulinum toxin substrate 1	1	-0.261934	0.436557	0.18488
IPI:IPI00020557.1	LRP1 Prolow-density lipoprotein receptor-related protein 1	9	0.0833339	-0.13889	0.185023
IPI:IPI00294911.1	SDHB Succinate dehydrogenase [ubiquinone] iron-sulfur subunit, mitochondrial	1	-0.261514	0.435856	0.185635
IPI:IPI00218591.2	SFRS1 Isoform ASF-1 of Splicing factor, arginine/serine-rich 1	2	0.179998	-0.299996	0.186166
IPI:IPI00464948.3	HLA-DRA HLA class II histocompatibility antigen, DR alpha chain	2	0.179767	-0.299611	0.186748
IPI:IPI00329600.3	SCCPDH Probable saccharopine dehydrogenase	3	-0.145395	0.242325	0.187044
IPI:IPI00015842.1	RCN1 Reticulocalbin-1	5	0.111825	-0.186376	0.187045
IPI:IPI00410067.2	ZC3HAV1 Isoform 2 of Zinc finger CCCH-type antiviral protein 1	1	0.260716	-0.434526	0.187072
IPI:IPI00303868.1	GYS1 Glycogen [starch] synthase, muscle	2	0.179331	-0.298886	0.187848
IPI:IPI00798011.1	LOC728825 Putative uncharacterized protein ENSP00000391266	1	0.260244	-0.433741	0.187925
IPI:IPI00396321.1	LRRC59 Leucine-rich repeat-containing protein 59	2	0.17917	-0.298617	0.188256
IPI:IPI00792866.1	- 23 kDa protein	1	0.260014	-0.433357	0.188341
IPI:IPI00008575.3	KHDRBS1 Isoform 1 of KH domain-containing, RNA-binding, signal transduction-associated protein 1	1	0.259958	-0.433263	0.188444
IPI:IPI00783665.4	LAMA5 Laminin subunit alpha-5	1	-0.25912	0.431866	0.189968
IPI:IPI00005129.8	SCAMP1 Isoform 1 of Secretory carrier-associated membrane protein 1	1	-0.259048	0.431747	0.190098
IPI:IPI00307162.2	VCL Isoform 2 of Vinculin	6	0.101148	-0.168579	0.190351
IPI:IPI00291755.6	NUP210 Isoform 2 of Nuclear pore membrane glycoprotein 210	1	-0.258907	0.431512	0.190356
IPI:IPI00305486.3	AMPH Isoform 2 of Amphiphysin	1	-0.258641	0.431069	0.190842
IPI:IPI00291419.6	ACAT2 cDNA FLJ53975, highly similar to Acetyl-CoA acetyltransferase, cytosolic	1	-0.258462	0.430769	0.191171
IPI:IPI00005161.3	ARPC2 Actin-related protein 2/3 complex subunit 2	3	0.14404	-0.240067	0.191263
IPI:IPI00926977.1	PSMC6 26S protease regulatory subunit S10B	2	0.177953	-0.296588	0.191363
IPI:IPI00410079.3	FAM82A2 Isoform 1 of Regulator of microtubule dynamics protein 3	2	0.177765	-0.296275	0.191845
IPI:IPI00004860.2	RARS Isoform Monomeric of Arginyl-tRNA synthetase, cytoplasmic	2	0.177695	-0.296158	0.192026
IPI:IPI00795769.1	SARNP SAP domain-containing ribonucleoprotein	1	0.257737	-0.429561	0.192502
IPI:IPI00909772.2	AP2M1 Isoform 1 of AP-2 complex subunit mu	1	-0.257513	0.429188	0.192913
IPI:IPI00000105.4	MVP Major vault protein	3	0.143155	-0.238592	0.194054
IPI:IPI00790503.3	MYH10 Isoform 1 of Myosin-10	11	-0.0737211	0.122868	0.194433
IPI:IPI00657888.1	GMPPA Isoform 2 of Mannose-1-phosphate guanyltransferase alpha	1	-0.256673	0.427789	0.194464
IPI:IPI00828021.3	HSPA4L Heat shock 70kDa protein 4-like, isoform CRA_b	2	-0.176562	0.29427	0.194956
IPI:IPI00640817.1	AK1 Adenylate kinase 1	3	0.14271	-0.23785	0.195469
IPI:IPI00328243.2	PLD3 Phospholipase D3	2	-0.175222	0.292037	0.198461
IPI:IPI00062037.1	DYNLL2 Dynein light chain 2, cytoplasmic	1	-0.254526	0.42421	0.198467
IPI:IPI00220271.3	AKR1A1 Alcohol dehydrogenase [NADP+]	2	0.175046	-0.291743	0.198927
IPI:IPI00298406.3	HADH Isoform 1 of Hydroxyacyl-coenzyme A dehydrogenase, mitochondrial	1	0.254097	-0.423495	0.199273
IPI:IPI00784414.1	STAT3 Isoform Del-701 of Signal transducer and activator of transcription 3	1	0.253736	-0.422894	0.199953
IPI:IPI00028055.4	- cDNA FLJ53754, highly similar to Transmembrane emp24 domain-containing protein 10	1	0.253562	-0.422604	0.200281
IPI:IPI00220301.5	PRDX6 Peroxiredoxin-6	5	0.108255	-0.180426	0.201665
IPI:IPI00025039.1	FBL rRNA 2'-O-methyltransferase fibrillarin	1	0.252805	-0.421342	0.201714
IPI:IPI00004367.3	FXYD6 FXYD domain-containing ion transport regulator 6	1	-0.252512	0.420853	0.202271
IPI:IPI00012828.3	ACAA1 Protein	3	-0.14015	0.233584	0.203749
IPI:IPI00007188.5	SLC25A5 ADP/ATP translocase 2	6	-0.0981127	0.163521	0.204113
IPI:IPI00025329.1	RPL19 60S ribosomal protein L19	1	0.251477	-0.419128	0.204243
IPI:IPI00183002.6	PPP1R12A Isoform 1 of Protein phosphatase 1 regulatory subunit 12A	1	0.251208	-0.418679	0.204758
IPI:IPI00386803.4	LASP1 Isoform 1 of LIM and SH3 domain protein 1	1	0.25113	-0.41855	0.204907
IPI:IPI00305166.2	SDHA SDHA protein	1	-0.25105	0.418417	0.205059
IPI:IPI00294739.1	SAMHD1 Isoform 2 of SAM domain and HD domain-containing protein 1	2	0.172581	-0.287635	0.205499
IPI:IPI00375631.6	ISG15 Interferon-induced 17 kDa protein	1	0.250178	-0.416963	0.206736
IPI:IPI00010133.3	CORO1A 40 kDa protein	3	0.138987	-0.231645	0.207591
IPI:IPI00556409.3	EPB49 Isoform Long of Dematin	1	-0.249539	0.415899	0.207969
IPI:IPI00872028.2	NUMA1 Isoform 2 of Nuclear mitotic apparatus protein 1	3	0.138835	-0.231391	0.208099
IPI:IPI00796142.1	COX7A1 Protein	1	0.249353	-0.415589	0.208328
IPI:IPI00807557.1	PA2G4 Proliferation-associated protein 2G4	1	0.249007	-0.415012	0.208999
IPI:IPI00073713.3	MSI2 Isoform 1 of RNA-binding protein Musashi homolog 2	1	0.248969	-0.414948	0.209074
IPI:IPI00028908.4	NID2 Isoform 1 of Nidogen-2	2	-0.170997	0.284995	0.209802
IPI:IPI00005775.3	CEPT1 Choline/ethanolaminephosphotransferase 1	1	0.248039	-0.413399	0.210883
IPI:IPI00328293.3	SRRM1 Isoform 1 of Serine/arginine repetitive matrix protein 1	1	0.247941	-0.413234	0.211075
IPI:IPI00024975.2	KIF15 Isoform 1 of Kinesin-like protein KIF15	1	-0.247572	0.412619	0.211796
IPI:IPI00413344.3	CFL2 Cofilin-2	2	-0.170224	0.283707	0.211923
IPI:IPI00301280.2	TMEM43 FLJ00144 protein	2	0.170145	-0.283574	0.212142
IPI:IPI00215768.3	GCLC Glutamate--cysteine ligase catalytic subunit	1	-0.247238	0.412064	0.212449
IPI:IPI00853454.1	LAMB1 200 kDa protein	2	-0.1693	0.282167	0.214479
IPI:IPI00026111.3	TMCO1 Isoform 1 of Transmembrane and coiled-coil domain-containing protein 1	1	0.246161	-0.410268	0.214568
IPI:IPI00946976.1	CP 13 kDa protein	1	0.246127	-0.410211	0.214636
IPI:IPI00219153.4	- 11 kDa protein	2	0.169106	-0.281843	0.215019
IPI:IPI00873889.1	LAMA2 laminin subunit alpha-2 isoform b precursor	1	-0.245827	0.409712	0.215227
IPI:IPI00294426.3	TAF15 Isoform Long of TATA-binding protein-associated factor 2N	1	0.245764	-0.409606	0.215353
IPI:IPI00010746.1	PTDSS1 Phosphatidylserine synthase 1	1	0.245715	-0.409525	0.21545
IPI:IPI00026089.4	SF3B1 Splicing factor 3B subunit 1	1	0.245712	-0.40952	0.215456
IPI:IPI00033561.3	RNPS1 Isoform 1 of RNA-binding protein with serine-rich domain 1	1	0.245497	-0.409162	0.215881
IPI:IPI00955441.1	PRPS1 Ribose-phosphate pyrophosphokinase 1	1	0.245368	-0.408947	0.216137
IPI:IPI00012074.3	HNRNPR heterogeneous nuclear ribonucleoprotein R isoform 4	3	0.136266	-0.227109	0.216781
IPI:IPI00872359.1	DCTN1 Isoform p150 of Dynactin subunit 1	1	-0.244092	0.40682	0.218675
IPI:IPI00900293.1	FLNB Isoform 1 of Filamin-B	1	0.24409	-0.406817	0.218679
IPI:IPI00027996.2	CORO7 Isoform 2 of Coronin-7	1	0.243826	-0.406376	0.219208
IPI:IPI00375577.1	TMEM65 Transmembrane protein 65	1	-0.243798	0.40633	0.219264
IPI:IPI00006379.1	NOP58 Nucleolar protein 58	1	0.243175	-0.405292	0.220512
IPI:IPI00420014.2	LOC652147 similar to U5 snRNP-specific 200kD protein, partial	2	0.166282	-0.277136	0.222975
IPI:IPI00854741.2	LLGL1 Lethal(2) giant larvae protein homolog 1	1	-0.24147	0.40245	0.223953
IPI:IPI00026519.1	PPIF Peptidyl-prolyl cis-trans isomerase	1	0.24107	-0.401783	0.224765
IPI:IPI00021885.1	FGA Isoform 2 of Fibrinogen alpha chain	10	-0.0722706	0.120451	0.225567
IPI:IPI00006865.3	SEC22B Vesicle-trafficking protein SEC22b	6	0.0932171	-0.155362	0.227789
IPI:IPI00514983.4	HSPH1 Isoform Beta of Heat shock protein 105 kDa	1	-0.239056	0.398426	0.228882
IPI:IPI00304596.3	NONO Putative uncharacterized protein NONO	2	0.164149	-0.273581	0.229115
IPI:IPI00026271.5	RPS14 40S ribosomal protein S14	1	0.238487	-0.397478	0.230054
IPI:IPI00025366.4	CS Citrate synthase, mitochondrial	4	-0.114161	0.190268	0.23009
IPI:IPI00030255.1	PLOD3 Procollagen-lysine,2-oxoglutarate 5-dioxygenase 3	1	0.238346	-0.397243	0.230345
IPI:IPI00922058.1	- cDNA FLJ59472, highly similar to Tripeptidyl-peptidase 1	1	0.237616	-0.396026	0.231855
IPI:IPI00464979.4	SUCLA2 Isoform 1 of Succinyl-CoA ligase [ADP-forming] subunit beta, mitochondrial	1	-0.237396	0.395661	0.23231
IPI:IPI00000807.1	MYO5A Isoform 1 of Myosin-Va	1	-0.23734	0.395567	0.232427
IPI:IPI00917298.1	RPL31 60S ribosomal protein L31	1	0.237059	-0.395098	0.233012
IPI:IPI00032827.1	SF3B14 Pre-mRNA branch site protein p14	1	0.236965	-0.394942	0.233207
IPI:IPI00299485.5	PCSK1N ProSAAS	1	-0.236915	0.394859	0.23331
IPI:IPI00783982.1	COPG Coatomer subunit gamma	2	0.162509	-0.270849	0.23391
IPI:IPI00473136.3	CTNNA1 Isoform 2 of Catenin alpha-1	6	0.0915434	-0.152572	0.236309
IPI:IPI00641948.3	FUBP1 Isoform 1 of Far upstream element-binding protein 1	1	0.234903	-0.391505	0.237521
IPI:IPI00401264.5	ERP44 Endoplasmic reticulum resident protein 44	1	0.234547	-0.390912	0.238271
IPI:IPI00216470.1	PIP4K2A Phosphatidylinositol-5-phosphate 4-kinase type-2 alpha	1	-0.234224	0.390373	0.238954
IPI:IPI00219840.4	AP2S1 Isoform 1 of AP-2 complex subunit sigma	1	-0.233998	0.389996	0.239431
IPI:IPI00793673.1	ALDH1L1 10-formyltetrahydrofolate dehydrogenase	2	0.159677	-0.266128	0.242355
IPI:IPI00640525.2	CTSA Lysosomal protective protein	1	0.231724	-0.386207	0.24427
IPI:IPI00007280.10	ARPC5 Isoform 1 of Actin-related protein 2/3 complex subunit 5	1	0.230933	-0.384889	0.245968
IPI:IPI00219825.2	PSAP Isoform Sap-mu-0 of Proactivator polypeptide	3	-0.128092	0.213487	0.246067
IPI:IPI00399265.2	TPD52L2 Isoform 2 of Tumor protein D54	1	0.230766	-0.38461	0.246328
IPI:IPI00015952.2	EIF4G2 cDNA FLJ59571, highly similar to Eukaryotic translation initiation factor 4gamma 2	1	0.230199	-0.383665	0.247551
IPI:IPI00150496.9	ZNF438 Isoform 1 of Zinc finger protein 438	1	-0.229799	0.382998	0.248416
IPI:IPI00022977.1	CKB Creatine kinase B-type	10	0.0688252	-0.114709	0.248562
IPI:IPI00335509.3	DPYSL5 Dihydropyrimidinase-related protein 5	2	0.157604	-0.262674	0.248661
IPI:IPI00031461.2	GDI2 Rab GDP dissociation inhibitor beta	4	-0.109533	0.182555	0.249749
IPI:IPI00010397.4	LOC100294036;LOC100294468;HLA-DRB1;LOC100290966;LOC100133661;HLA-DRB3;LOC100294276;HLA-DRB5;LOC100133811;HLA-DRB4 HLA class II DR-beta	1	0.229179	-0.381966	0.249759
IPI:IPI00290928.2	GNA13 cDNA FLJ53108, highly similar to Guanine nucleotide-binding protein alpha-13 subunit	2	0.15717	-0.26195	0.249996
IPI:IPI00745872.2	ALB Isoform 1 of Serum albumin	25	-0.0432184	0.0720306	0.250254
IPI:IPI00221394.8	SNORA56;DKC1 H/ACA ribonucleoprotein complex subunit 4	1	0.228697	-0.381162	0.250807
IPI:IPI00924788.2	NCEH1 arylacetamide deacetylase-like 1 isoform b	1	-0.228643	0.381072	0.250925
IPI:IPI00420108.5	DLST;DLSTP1 Dihydrolipoyllysine-residue succinyltransferase component of 2-oxoglutarate dehydrogenase complex, mitochondrial	4	-0.109244	0.182073	0.251014
IPI:IPI00872773.1	ERO1L 54 kDa protein	1	0.22841	-0.380683	0.251434
IPI:IPI00002966.2	HSPA4 Heat shock 70 kDa protein 4	5	0.09715	-0.161917	0.252325
IPI:IPI00011913.1	HNRNPA0 Heterogeneous nuclear ribonucleoprotein A0	2	0.156141	-0.260235	0.25318
IPI:IPI00021841.1	APOA1 Apolipoprotein A-I	10	0.0678545	-0.113091	0.255325
IPI:IPI00298497.3	FGB Fibrinogen beta chain	11	-0.0646418	0.107736	0.255468
IPI:IPI00298520.4	ARCN1 Coatomer subunit delta	3	0.125594	-0.209323	0.255532
IPI:IPI00304435.3	NIPSNAP1 Protein NipSnap homolog 1	1	-0.225519	0.375865	0.257785
IPI:IPI00550239.4	H1F0 Histone H1.0	3	0.124966	-0.208277	0.257947
IPI:IPI00412713.4	SAMM50 Sorting and assembly machinery component 50 homolog	2	-0.154403	0.257339	0.258615
IPI:IPI00256861.4	MACF1 Isoform 2 of Microtubule-actin cross-linking factor 1, isoforms 1/2/3/5	6	0.0873121	-0.14552	0.25883
IPI:IPI00220403.3	HIST2H2BE Histone H2B type 2-E	2	0.154027	-0.256712	0.259801
IPI:IPI00807428.1	- Putative uncharacterized protein	3	0.12441	-0.207351	0.260099
IPI:IPI00419373.1	HNRNPA3 Isoform 1 of Heterogeneous nuclear ribonucleoprotein A3	6	-0.0869566	0.144928	0.260787
IPI:IPI00328170.9	MOGS mannosyl-oligosaccharide glucosidase isoform 2	1	0.223624	-0.372707	0.262003
IPI:IPI00219953.5	CMPK1 UMP-CMP kinase isoform a	2	0.15332	-0.255534	0.262041
IPI:IPI00910170.1	RAB3A Ras-related protein Rab-3A	2	-0.153251	0.255418	0.262261
IPI:IPI00941810.1	NOMO3;NOMO1 Nodal modulator 1	1	0.223384	-0.372307	0.26254
IPI:IPI00023860.1	NAP1L1 Nucleosome assembly protein 1-like 1	1	0.223233	-0.372055	0.262878
IPI:IPI00946714.1	ATP6V1F Putative uncharacterized protein ATP6V1F	2	-0.152944	0.254906	0.263238
IPI:IPI00744851.2	HMGA1 Isoform HMG-I of High mobility group protein HMG-I/HMG-Y	1	0.222845	-0.371409	0.263748
IPI:IPI00001636.1	ATXN10 ataxin-10 isoform 2	2	-0.152685	0.254475	0.264064
IPI:IPI00021831.1	PRKAR1A cAMP-dependent protein kinase type I-alpha regulatory subunit	1	0.222599	-0.370998	0.264301
IPI:IPI00915363.1	RPS24 Isoform 1 of 40S ribosomal protein S24	2	0.152596	-0.254326	0.264349
IPI:IPI00298267.4	PTGS2 Prostaglandin G/H synthase 2	1	0.222295	-0.370492	0.264985
IPI:IPI00027350.3	PRDX2 cDNA FLJ60461, highly similar to Peroxiredoxin-2	5	0.0942261	-0.157043	0.266998
IPI:IPI00795576.1	MYL6B 13 kDa protein	1	0.221357	-0.368929	0.267103
IPI:IPI00012750.3	RPS25 40S ribosomal protein S25	1	0.220862	-0.368104	0.268224
IPI:IPI00916111.2	MDH1 Malate dehydrogenase	9	-0.0695606	0.115934	0.268988
IPI:IPI00294834.6	ASPH aspartyl/asparaginyl beta-hydroxylase isoform f	2	0.150909	-0.251515	0.269775
IPI:IPI00792839.2	TMEM49 Transmembrane protein 49, isoform CRA_b	1	0.21907	-0.365116	0.27231
IPI:IPI00654569.2	CAMK2D Isoform Delta 6 of Calcium/calmodulin-dependent protein kinase type II subunit delta	5	-0.0929012	0.154835	0.273832
IPI:IPI00479905.5	NDUFB10 NADH dehydrogenase [ubiquinone] 1 beta subcomplex subunit 10	2	-0.149391	0.248984	0.274721
IPI:IPI00385449.4	PRKCA Protein kinase C alpha type	4	-0.103955	0.173259	0.274923
IPI:IPI00002324.6	MAT2B Isoform 1 of Methionine adenosyltransferase 2 subunit beta	1	0.217081	-0.361801	0.276888
IPI:IPI00016891.1	RAB6B Ras-related protein Rab-6B	1	-0.216952	0.361586	0.277187
IPI:IPI00956400.1	DPP3 Isoform 1 of Dipeptidyl peptidase 3	1	0.216807	-0.361345	0.277521
IPI:IPI00719622.1	RPS28 40S ribosomal protein S28	1	0.216666	-0.36111	0.277848
IPI:IPI00011589.4	SEPT4 Isoform 4 of Septin-4	1	-0.216609	0.361015	0.277981
IPI:IPI00305551.3	GNA11 Guanine nucleotide-binding protein subunit alpha-11	2	-0.148295	0.247158	0.278326
IPI:IPI00220994.3	H2AFY2 Core histone macro-H2A.2	3	0.119798	-0.199663	0.278422
IPI:IPI00334190.4	STOML2 cDNA FLJ61039, highly similar to Stomatin-like protein 2	4	0.102853	-0.171422	0.280092
IPI:IPI00465179.4	PFKM Isoform 1 of 6-phosphofructokinase, muscle type	1	-0.215607	0.359344	0.280311
IPI:IPI00647915.1	TAGLN2 Transgelin-2	2	0.147601	-0.246002	0.280624
IPI:IPI00015140.2		1	-0.215336	0.358893	0.280943
IPI:IPI00465256.4	AK3 cDNA FLJ40886 fis, clone UTERU2000663, highly similar to GTP:AMP phosphotransferase mitochondrial	2	0.147499	-0.245832	0.280964
IPI:IPI00010415.2	ACOT7 Isoform 1 of Cytosolic acyl coenzyme A thioester hydrolase	1	-0.215155	0.358592	0.281363
IPI:IPI00029744.1	SSBP1 Single-stranded DNA-binding protein, mitochondrial	2	0.147294	-0.245491	0.281645
IPI:IPI00293564.5	HMGCL Hydroxymethylglutaryl-CoA lyase, mitochondrial	1	0.214919	-0.358198	0.281916
IPI:IPI00216219.3	TJP1 Isoform Long of Tight junction protein ZO-1	1	0.214477	-0.357462	0.282951
IPI:IPI00007814.3	ATP6V1C1 V-type proton ATPase subunit C 1	3	-0.118604	0.197673	0.283299
IPI:IPI00295098.3	SRPRB Signal recognition particle receptor subunit beta	1	0.213274	-0.355457	0.285778
IPI:IPI00017256.6	RSU1 Ras suppressor protein 1	2	-0.145928	0.243213	0.28622
IPI:IPI00465308.3	PIGS Isoform 2 of GPI transamidase component PIG-S	1	0.212994	-0.354991	0.286438
IPI:IPI00939304.1	IPO5 Isoform 3 of Importin-5	4	0.101447	-0.169078	0.28678
IPI:IPI00014230.1	C1QBP Complement component 1 Q subcomponent-binding protein, mitochondrial	3	0.117407	-0.195679	0.288244
IPI:IPI00878470.1	- 8 kDa protein	2	0.145315	-0.242192	0.288286
IPI:IPI00607584.1	MYBBP1A Isoform 2 of Myb-binding protein 1A	2	0.145102	-0.241837	0.289007
IPI:IPI00021842.1	APOE Apolipoprotein E	7	0.0758102	-0.12635	0.289074
IPI:IPI00759799.1	MPDU1 Mannose-P-dolichol utilization defect 1 protein	2	0.144532	-0.240887	0.290941
IPI:IPI00924574.1	APOD Putative uncharacterized protein APOD	1	-0.211055	0.351759	0.291037
IPI:IPI00017469.1	SPR Sepiapterin reductase	1	0.210374	-0.350623	0.292665
IPI:IPI00003856.1	ATP6V1E1 V-type proton ATPase subunit E 1	1	-0.210317	0.350529	0.2928
IPI:IPI00294158.1	BLVRA Biliverdin reductase A	4	0.100084	-0.166807	0.293359
IPI:IPI00639812.1	MGST3 Microsomal glutathione S-transferase 3	1	-0.209597	0.349329	0.294526
IPI:IPI00916847.1	OLA1 Isoform 3 of Obg-like ATPase 1	1	0.209507	-0.349179	0.294741
IPI:IPI00027462.1	S100A9 Putative uncharacterized protein S100A9	1	0.209436	-0.34906	0.294913
IPI:IPI00023728.1	GGH Gamma-glutamyl hydrolase	1	0.208878	-0.34813	0.296255
IPI:IPI00307572.1	TMEM165 Transmembrane protein 165	1	0.208862	-0.348104	0.296293
IPI:IPI00216057.6	- cDNA FLJ50165, moderately similar to Sorbitol dehydrogenase	1	0.208733	-0.347888	0.296604
IPI:IPI00298535.4	GDPD1 Isoform 1 of Glycerophosphodiester phosphodiesterase domain-containing protein 1	1	-0.208629	0.347714	0.296856
IPI:IPI00029266.1	SNRPEL1 Putative small nuclear ribonucleoprotein polypeptide E-like protein 1	2	0.14199	-0.236651	0.299664
IPI:IPI00012382.3	SNRPB2 U2 small nuclear ribonucleoprotein B''	1	0.207418	-0.345696	0.299785
IPI:IPI00216298.6	TXN Thioredoxin, isoform CRA_b	2	0.141672	-0.23612	0.300768
IPI:IPI00914529.1	RPL28 60S ribosomal protein L28	1	0.206719	-0.344531	0.301483
IPI:IPI00043598.2	IKBIP Isoform 1 of Inhibitor of nuclear factor kappa-B kinase-interacting protein	1	0.206458	-0.344096	0.30212
IPI:IPI00941154.2	TPD52 Isoform 1 of Tumor protein D52	1	-0.206361	0.343935	0.302354
IPI:IPI00107745.3	LUC7L3 Isoform 1 of Luc7-like protein 3	1	0.206206	-0.343676	0.302733
IPI:IPI00927150.1	CHCHD3 Coiled-coil-helix-coiled-coil-helix domain-containing protein 3, mitochondrial	1	-0.204879	0.341465	0.305981
IPI:IPI00395887.4	TMX1 Thioredoxin-related transmembrane protein 1	1	0.204459	-0.340765	0.307014
IPI:IPI00299063.2	STIM1 Stromal interaction molecule 1	1	0.204369	-0.340614	0.307236
IPI:IPI00306516.1	TIMM44 Mitochondrial import inner membrane translocase subunit TIM44	1	0.204309	-0.340515	0.307382
IPI:IPI00550689.3	ANKRD54;MIR658;C22orf28 cDNA FLJ58027	2	0.139651	-0.232751	0.30784
IPI:IPI00301503.8	TRA2B Isoform 1 of Transformer-2 protein homolog beta	1	0.203841	-0.339734	0.308537
IPI:IPI00794461.1	HIST1H2BL Histone H2B type 1-L	3	0.112475	-0.187458	0.309216
IPI:IPI00913897.1	SLC4A4 Isoform 4 of Electrogenic sodium bicarbonate cotransporter 1	5	-0.0862155	0.143692	0.3101
IPI:IPI00642816.2	SRP9;SRP9L1 signal recognition particle 9 kDa protein isoform 1	1	-0.20291	0.338183	0.310838
IPI:IPI00295851.4	COPB1 Coatomer subunit beta	3	0.112028	-0.186713	0.311163
IPI:IPI00794402.1	ARHGDIA Rho GDP-dissociation inhibitor 1	1	0.202621	-0.337702	0.311554
IPI:IPI00220503.9	DCTN2 dynactin subunit 2	1	-0.202386	0.33731	0.312138
IPI:IPI00016339.4	RAB5C Ras-related protein Rab-5C	1	0.202169	-0.336949	0.312677
IPI:IPI00478442.3	RTN4 Isoform 5 of Reticulon-4	1	0.20199	-0.33665	0.313123
IPI:IPI00095891.2	GNAS Isoform XLas-1 of Guanine nucleotide-binding protein G(s) subunit alpha isoforms XLas	5	-0.0855323	0.142554	0.313974
IPI:IPI00152303.7	PIP4K2C Phosphatidylinositol-5-phosphate 4-kinase type-2 gamma	1	-0.200945	0.334908	0.31573
IPI:IPI00909064.1	COASY Isoform 1 of Bifunctional coenzyme A synthase	1	0.2009	-0.334833	0.315843
IPI:IPI00016179.1	S100A13 Protein S100-A13	2	0.137203	-0.228672	0.316541
IPI:IPI00954530.1	OCIAD1 Isoform 1 of OCIA domain-containing protein 1	1	-0.200494	0.334157	0.316858
IPI:IPI00026970.4	SUPT16H FACT complex subunit SPT16	1	0.200368	-0.333946	0.317176
IPI:IPI00163644.2	OSBPL8 Oxysterol-binding protein	1	0.200328	-0.33388	0.317275
IPI:IPI00293126.1	TBCB Putative uncharacterized protein TBCB	2	0.136476	-0.22746	0.319154
IPI:IPI00643435.1	ATAD3A Isoform 2 of ATPase family AAA domain-containing protein 3A	2	0.136377	-0.227295	0.319512
IPI:IPI00165486.11	RPS2 40S ribosomal protein S2	2	0.136349	-0.227248	0.319613
IPI:IPI00513853.2	STX12 Syntaxin-12	2	-0.136052	0.226753	0.320686
IPI:IPI00941899.1	PKM2 66 kDa protein	1	-0.198802	0.331337	0.321115
IPI:IPI00174190.3	PTPMT1 Isoform 1 of Protein-tyrosine phosphatase mitochondrial 1	1	0.198475	-0.330791	0.321942
IPI:IPI00218782.3	CAPZB Isoform 1 of F-actin-capping protein subunit beta	5	0.0841228	-0.140205	0.322065
IPI:IPI00419802.4	HIBCH Isoform 2 of 3-hydroxyisobutyryl-CoA hydrolase, mitochondrial	1	0.198272	-0.330454	0.322455
IPI:IPI00953368.1	CD163 Isoform 1 of Scavenger receptor cysteine-rich type 1 protein M130	1	0.198231	-0.330385	0.32256
IPI:IPI00019912.3	HSD17B4 Peroxisomal multifunctional enzyme type 2	12	0.0537924	-0.0896541	0.322931
IPI:IPI00000948.3	TBL2 cDNA FLJ55528, highly similar to Transducin beta-like 2 protein	2	0.135424	-0.225706	0.322963
IPI:IPI00217882.3	SORT1 Sortilin	1	0.197453	-0.329089	0.324532
IPI:IPI00019385.3	SSR4 Translocon-associated protein subunit delta precursor	1	0.197436	-0.32906	0.324576
IPI:IPI00012303.4	SELENBP1 Selenium binding protein 1	1	-0.196435	0.327392	0.327126
IPI:IPI00009958.6	COPS5 COP9 signalosome subunit 5 variant (Fragment)	1	0.19607	-0.326784	0.328058
IPI:IPI00187158.2	GPM6B Isoform 1 of Neuronal membrane glycoprotein M6-b	1	-0.194589	0.324316	0.331857
IPI:IPI00033022.2	DNM2 Isoform 1 of Dynamin-2	3	0.10731	-0.17885	0.332198
IPI:IPI00446294.3	TOM1L2 Isoform 3 of TOM1-like protein 2	1	-0.194345	0.323908	0.332486
IPI:IPI00022228.2	HDLBP Vigilin	1	0.194263	-0.323771	0.332698
IPI:IPI00000015.2	SFRS4 Splicing factor, arginine/serine-rich 4	1	0.192885	-0.321475	0.336261
IPI:IPI00179298.5	HUWE1 482 kDa protein	1	0.192667	-0.321112	0.336826
IPI:IPI00218918.5	ANXA1 Annexin A1	14	0.0482462	-0.0804103	0.337934
IPI:IPI00291417.2	DCAKD Isoform 1 of Dephospho-CoA kinase domain-containing protein	1	0.191582	-0.319304	0.339648
IPI:IPI00029631.1	ERH Enhancer of rudimentary homolog	1	0.191477	-0.319129	0.339922
IPI:IPI00152701.7	PLCD3 1-phosphatidylinositol-4,5-bisphosphate phosphodiesterase delta-3	1	0.191412	-0.319019	0.340094
IPI:IPI00873982.2	MYH11 Myosin-11	5	-0.0807813	0.134636	0.341773
IPI:IPI00254338.2	FAM134C Protein FAM134C	1	0.19065	-0.31775	0.342086
IPI:IPI00026216.4	NPEPPS Puromycin-sensitive aminopeptidase	5	0.0806941	-0.13449	0.342297
IPI:IPI00027422.1	ITGB4 Isoform Beta-4C of Integrin beta-4	1	0.189889	-0.316481	0.344082
IPI:IPI00219446.5	PEBP1 Phosphatidylethanolamine-binding protein 1	7	0.0676736	-0.112789	0.344197
IPI:IPI00465233.1	EIF3L Eukaryotic translation initiation factor 3, subunit E interacting protein	1	0.189655	-0.316092	0.344696
IPI:IPI00008274.7	CAP1 Isoform 1 of Adenylyl cyclase-associated protein 1	2	0.129032	-0.215053	0.346686
IPI:IPI00031697.1	TMEM109 cDNA FLJ57860, highly similar to Transmembrane protein 109	1	0.188585	-0.314308	0.347518
IPI:IPI00021828.1	CSTB Cystatin-B	2	0.128601	-0.214336	0.348322
IPI:IPI00025239.2	NDUFS2 NADH dehydrogenase (ubiquinone) Fe-S protein 2 isoform 2 precursor	1	-0.18826	0.313766	0.348378
IPI:IPI00022275.6	SACM1L cDNA FLJ44470 fis, clone UTERU2026203, highly similar to Homo sapiens SAC1 suppressor of actin mutations 1-like (SACM1L), mRNA	1	-0.188004	0.313339	0.349056
IPI:IPI00026358.3	GABARAPL2 Gamma-aminobutyric acid receptor-associated protein-like 2	1	-0.18796	0.313266	0.349173
IPI:IPI00921172.1	CROT Peroxisomal carnitine O-octanoyltransferase	1	-0.187594	0.312656	0.350142
IPI:IPI00871890.1	PICALM Isoform 2 of Phosphatidylinositol-binding clathrin assembly protein	4	-0.0889119	0.148187	0.351006
IPI:IPI00396383.1	VWA1 Isoform 1 of von Willebrand factor A domain-containing protein 1	1	-0.186831	0.311386	0.352169
IPI:IPI00019755.3	GSTO1 Glutathione S-transferase omega 1	2	0.126639	-0.211066	0.355831
IPI:IPI00816452.2	MYO6 Isoform 2 of Myosin-VI	1	-0.184991	0.308319	0.357087
IPI:IPI00645310.1	CPNE2 Copine II	1	0.184538	-0.307563	0.358305
IPI:IPI00641582.1	BAG3 BAG family molecular chaperone regulator 3	1	-0.18426	0.3071	0.359052
IPI:IPI00641737.1	HP Haptoglobin	6	0.070827	-0.118045	0.360215
IPI:IPI00026944.3	NID1 Isoform 2 of Nidogen-1	2	-0.125369	0.208948	0.360746
IPI:IPI00010080.2	OXSR1 Putative uncharacterized protein OXSR1	1	0.18303	-0.305051	0.36237
IPI:IPI00001960.4	CLIC4 Chloride intracellular channel protein 4	2	-0.124726	0.207876	0.363249
IPI:IPI00004408.1	ADD3 Isoform 1 of Gamma-adducin	3	-0.100617	0.167694	0.363527
IPI:IPI00017601.1	CP Ceruloplasmin	1	0.182256	-0.30376	0.364469
IPI:IPI00790262.1	ARPC4;TTLL3 Actin-related protein 2/3 complex subunit 4	3	0.100142	-0.166903	0.365816
IPI:IPI00293464.5	DDB1;LOC100290337 DNA damage-binding protein 1	2	0.123818	-0.206364	0.366798
IPI:IPI00782992.3	SRRM2 Isoform 1 of Serine/arginine repetitive matrix protein 2	1	0.181071	-0.301785	0.367692
IPI:IPI00295741.4	CTSB cDNA FLJ58073, moderately similar to Cathepsin B	1	0.181047	-0.301745	0.367758
IPI:IPI00645887.1	ITGAM integrin alpha M isoform 1 precursor	1	0.180829	-0.301381	0.368354
IPI:IPI00009456.1	NT5E 5'-nucleotidase	2	-0.123111	0.205185	0.369578
IPI:IPI00007061.1	GOLT1B 7 kDa protein	2	0.123077	-0.205128	0.369715
IPI:IPI00438229.2	TRIM28 Isoform 2 of Transcription intermediary factor 1-beta	4	0.0855197	-0.142533	0.36981
IPI:IPI00021727.1	C4BPA Putative uncharacterized protein C4BPA	1	0.179796	-0.299661	0.371177
IPI:IPI00003944.1	DBT Dihydrolipoamide branched chain transacylase E2	1	0.179228	-0.298713	0.372738
IPI:IPI00794221.1	DBN1 Putative uncharacterized protein DBN1	3	-0.0985468	0.164245	0.373566
IPI:IPI00215911.3	APEX1 DNA-(apurinic or apyrimidinic site) lyase	3	0.0985195	-0.164199	0.373699
IPI:IPI00336008.1	ALDH5A1 Succinate-semialdehyde dehydrogenase, mitochondrial	2	-0.121909	0.203182	0.374333
IPI:IPI00026087.1	LOC645870 similar to barrier to autointegration factor 1	3	-0.0979481	0.163247	0.3765
IPI:IPI00042580.4	APOO Isoform 1 of Apolipoprotein O	2	-0.120941	0.201569	0.378186
IPI:IPI00000171.1	TSC22D4 TSC22 domain family protein 4	1	-0.177186	0.295309	0.378372
IPI:IPI00304840.4	COL6A2 Isoform 2C2A' of Collagen alpha-2(VI) chain	1	-0.177049	0.295081	0.378751
IPI:IPI00465294.2	CDC5L cDNA FLJ51295, highly similar to Cell division cycle 5-like protein	1	0.176798	-0.294663	0.379447
IPI:IPI00783024.1	- Myosin-reactive immunoglobulin heavy chain variable region (Fragment)	1	-0.176797	0.294661	0.37945
IPI:IPI00216402.3	HIST2H3A;HIST2H3D;HIST2H3C Histone H3.2	2	0.119996	-0.199994	0.381971
IPI:IPI00221106.5	SF3B2 Putative uncharacterized protein DKFZp781L0540 (Fragment)	1	0.175632	-0.29272	0.382689
IPI:IPI00941961.1	- Protein	3	-0.0965353	0.160892	0.383479
IPI:IPI00291928.8	RAB14 20 kDa protein	2	0.119519	-0.199198	0.383892
IPI:IPI00014439.4	QDPR Dihydropteridine reductase	3	-0.0962901	0.160484	0.384698
IPI:IPI00028083.1	EIF2B2 Translation initiation factor eIF-2B subunit beta	1	0.174822	-0.291369	0.384952
IPI:IPI00003527.5	SLC9A3R1 cDNA FLJ37148 fis, clone BRACE2025333, highly similar to Homo sapiens Na+/H+ exchange regulatory co-factor (NHERF) mRNA	2	-0.118983	0.198306	0.386053
IPI:IPI00012728.1	ACSL1 Isoform 1 of Long-chain-fatty-acid--CoA ligase 1	1	0.174386	-0.290644	0.38617
IPI:IPI00024976.5	TOMM22 Mitochondrial import receptor subunit TOM22 homolog	2	-0.118912	0.198186	0.386343
IPI:IPI00453476.2	PGAM1 Phosphoglycerate mutase 1	2	0.118557	-0.197595	0.387777
IPI:IPI00021167.3	PRKRA Isoform 1 of Interferon-inducible double stranded RNA-dependent protein kinase activator A	1	-0.173476	0.289126	0.388727
IPI:IPI00216318.5	YWHAB Isoform Short of 14-3-3 protein beta/alpha	6	0.0666489	-0.111082	0.389363
IPI:IPI00000873.3	VARS Valyl-tRNA synthetase	1	0.17277	-0.28795	0.390713
IPI:IPI00219774.3	PRKAR2A cAMP-dependent protein kinase type II-alpha regulatory subunit	2	-0.117711	0.196185	0.391216
IPI:IPI00550682.1	GRHPR GRHPR protein (Fragment)	2	0.117012	-0.195021	0.394067
IPI:IPI00013271.1	DERL1 Derlin-1	1	0.171382	-0.285637	0.394635
IPI:IPI00646493.1	COPA Isoform 2 of Coatomer subunit alpha	4	0.0811249	-0.135208	0.39506
IPI:IPI00855916.1	TTR Transthyretin	4	-0.0809988	0.134998	0.395799
IPI:IPI00024664.1	USP5 Isoform Short of Ubiquitin carboxyl-terminal hydrolase 5	3	0.0940493	-0.156749	0.395944
IPI:IPI00006079.1	BCLAF1 Isoform 1 of Bcl-2-associated transcription factor 1	1	-0.170527	0.284212	0.397063
IPI:IPI00414554.5	ARPC5L Actin-related protein 2/3 complex subunit 5-like protein	1	-0.170499	0.284165	0.397144
IPI:IPI00183508.3	TWF1 twinfilin-1	2	0.11614	-0.193567	0.397644
IPI:IPI00021106.4	EXOG Isoform 1 of Nuclease EXOG, mitochondrial	1	-0.170208	0.28368	0.397971
IPI:IPI00103525.1	PSPC1 Isoform 2 of Paraspeckle component 1	1	0.169679	-0.282798	0.399479
IPI:IPI00000335.1	HINT2 Histidine triad nucleotide-binding protein 2, mitochondrial	1	0.169505	-0.282509	0.399974
IPI:IPI00001710.3	C11orf2 Isoform 1 of Protein fat-free homolog	1	-0.169267	0.282112	0.400655
IPI:IPI00815642.1	TMSL3 Thymosin beta-4-like protein 3	1	0.168797	-0.281328	0.401999
IPI:IPI00328840.9	THOC4 THO complex subunit 4	1	0.168374	-0.280624	0.40321
IPI:IPI00008511.2	null	1	-0.168318	0.280529	0.403373
IPI:IPI00291792.2	ITGB2 Integrin beta	1	0.168119	-0.280198	0.403943
IPI:IPI00005724.1	LANCL1 LanC-like protein 1	1	-0.167941	0.279901	0.404455
IPI:IPI00025260.2	SEC14L2 SEC14-like protein 2	1	-0.167803	0.279671	0.404851
IPI:IPI00296360.3	DCLK2 Isoform 3 of Serine/threonine-protein kinase DCLK2	3	0.0922425	-0.153738	0.40515
IPI:IPI00063130.2	TMEM205 Transmembrane protein 205	3	0.0922276	-0.153713	0.405226
IPI:IPI00645452.1	TUBB Tubulin, beta	6	-0.064016	0.106693	0.408436
IPI:IPI00013466.4	ASNA1 cDNA FLJ60230, highly similar to Arsenical pump-driving ATPase	2	0.112685	-0.187809	0.411994
IPI:IPI00793201.1	AIMP1 Aminoacyl tRNA synthase complex-interacting multifunctional protein 1	1	0.165234	-0.275389	0.412269
IPI:IPI00797230.1	RPL8 60S ribosomal protein L8	1	0.165031	-0.275052	0.412856
IPI:IPI00008986.1	SLC7A5 Large neutral amino acids transporter small subunit 1	1	-0.16459	0.274317	0.414137
IPI:IPI00645948.2	- Similar to nonhistone chromosomal protein HMG-1	1	0.164461	-0.274102	0.414513
IPI:IPI00010697.2	ITGA6 Isoform Alpha-6X1X2B of Integrin alpha-6	1	0.164115	-0.273526	0.415519
IPI:IPI00005038.1	HRSP12 Ribonuclease UK114	3	0.0901011	-0.150168	0.41622
IPI:IPI00815770.2	SNX3 Isoform 1 of Sorting nexin-3	2	0.111424	-0.185706	0.417305
IPI:IPI00893197.1	PPP2R4 Isoform 3 of Serine/threonine-protein phosphatase 2A activator	2	0.111399	-0.185665	0.41741
IPI:IPI00442121.4	ALAD Isoform 2 of Delta-aminolevulinic acid dehydratase	1	0.162613	-0.271021	0.419909
IPI:IPI00009841.6	EWSR1 Ewing sarcoma breakpoint region 1 isoform 1	1	0.161798	-0.269664	0.422298
IPI:IPI00023591.1	PURA Transcriptional activator protein Pur-alpha	1	-0.16142	0.269033	0.42341
IPI:IPI00022463.1	TF Serotransferrin	12	-0.0435551	0.0725919	0.423708
IPI:IPI00412497.2	DYNLRB1 Dynein, light chain, roadblock-type 1	2	-0.109802	0.183004	0.424189
IPI:IPI00003985.1	BCS1L Mitochondrial chaperone BCS1	1	-0.160621	0.267701	0.425764
IPI:IPI00892687.1	MPV17 Putative uncharacterized protein MPV17	1	0.160202	-0.267004	0.427
IPI:IPI00005648.1	SAFB2 Scaffold attachment factor B2	1	0.159916	-0.266526	0.427846
IPI:IPI00300504.5	UPF2 Isoform 1 of Regulator of nonsense transcripts 2	1	0.159415	-0.265692	0.429328
IPI:IPI00007935.5	PDLIM5 PDZ and LIM domain protein 5	2	0.108427	-0.180712	0.430075
IPI:IPI00871742.3	DNM1L Isoform 5 of Dynamin-1-like protein	2	-0.108241	0.180401	0.430877
IPI:IPI00171438.2	TXNDC5 Thioredoxin domain-containing protein 5	1	0.15854	-0.264234	0.431925
IPI:IPI00746030.2	PLCD1 56 kDa protein	2	0.107964	-0.17994	0.432067
IPI:IPI00382605.2	PARVA Isoform 1 of Alpha-parvin	1	0.158389	-0.263982	0.432374
IPI:IPI00853068.2	HBA1;HBA2 Hemoglobin alpha-2	9	-0.0494141	0.0823568	0.432773
IPI:IPI00030275.5	TRAP1 57 kDa protein	4	0.0743549	-0.123925	0.43589
IPI:IPI00219910.2	BLVRB Flavin reductase	2	0.106686	-0.17781	0.437593
IPI:IPI00022200.3	COL6A3 Isoform 1 of Collagen alpha-3(VI) chain	3	-0.0852083	0.142014	0.442152
IPI:IPI00030320.4	DDX6 Probable ATP-dependent RNA helicase DDX6	1	0.155048	-0.258413	0.442369
IPI:IPI00642584.2	KIAA0090 Isoform 4 of Uncharacterized protein KIAA0090	1	0.154873	-0.258122	0.442894
IPI:IPI00168479.3	APOA1BP cDNA FLJ56357, highly similar to Homo sapiens apolipoprotein A-I binding protein (APOA1BP), mRNA	1	0.154607	-0.257679	0.443696
IPI:IPI00013043.1	TPPP Tubulin polymerization-promoting protein	1	-0.154477	0.257462	0.444086
IPI:IPI00908804.1	ABCD3 cDNA FLJ53353, highly similar to ATP-binding cassette sub-family D member 3	3	0.0847595	-0.141266	0.444575
IPI:IPI00873829.1	ACAA2 42 kDa protein	3	-0.0847215	0.141203	0.44478
IPI:IPI00894409.1	CPNE1 Copine-1	1	0.153924	-0.256541	0.445755
IPI:IPI00473014.5	DSTN destrin isoform b	1	0.153376	-0.255626	0.447414
IPI:IPI00027463.1	S100A6 Protein S100-A6	1	0.153328	-0.255546	0.44756
IPI:IPI00219718.3	RBP1 retinol-binding protein 1 isoform a	2	0.104357	-0.173929	0.447758
IPI:IPI00411706.1	ESD S-formylglutathione hydrolase	1	0.153128	-0.255213	0.448166
IPI:IPI00008167.1	ATP1B3 Sodium/potassium-transporting ATPase subunit beta-3	2	0.104245	-0.173742	0.448251
IPI:IPI00305978.4	AKR7A2 Aflatoxin B1 aldehyde reductase member 2	1	0.153068	-0.255114	0.448345
IPI:IPI00888766.1	PSMA6 Proteasome subunit alpha type-6	1	0.152984	-0.254973	0.448601
IPI:IPI00017292.1	CTNNB1 Isoform 1 of Catenin beta-1	4	-0.0722499	0.120416	0.449053
IPI:IPI00006980.1	C14orf166 CLE	3	0.0838154	-0.139692	0.449695
IPI:IPI00742670.2	PON2 Isoform 1 of Serum paraoxonase/arylesterase 2	1	-0.152311	0.253851	0.450642
IPI:IPI00292135.1	LBR Lamin-B receptor	1	0.151946	-0.253243	0.451752
IPI:IPI00011126.6	PSMC1 26S protease regulatory subunit 4	2	0.103409	-0.172348	0.451935
IPI:IPI00419249.5	PSMA3 Isoform 1 of Proteasome subunit alpha type-3	1	0.150954	-0.25159	0.454773
IPI:IPI00554660.1	PIPOX 14 kDa protein	1	0.150433	-0.250722	0.456363
IPI:IPI00219526.6	PGM1 Isoform 1 of Phosphoglucomutase-1	4	0.0700895	-0.116816	0.462788
IPI:IPI00218236.6	PPP1CB Serine/threonine-protein phosphatase PP1-beta catalytic subunit	2	0.100805	-0.168008	0.463509
IPI:IPI00012855.1	TMEM11 cDNA FLJ51273, highly similar to Transmembrane protein 11	1	-0.148097	0.246828	0.463531
IPI:IPI00760837.2	FAM98B family with sequence similarity 98, member B isoform 1	1	-0.147073	0.245122	0.466689
IPI:IPI00306290.5	XPOT Exportin-T	1	0.146622	-0.24437	0.468085
IPI:IPI00022300.5	METTL7A cDNA FLJ52156, moderately similar to Mus musculus methyltransferase like 7A (Mettl7a), mRNA	3	-0.0803187	0.133865	0.468937
IPI:IPI00013452.11	EPRS cDNA FLJ56021, highly similar to Bifunctional aminoacyl-tRNA synthetase[Includes: Glutamyl-tRNA synthetase (Fragment)	2	0.0995033	-0.165839	0.469352
IPI:IPI00011200.5	PHGDH D-3-phosphoglycerate dehydrogenase	8	0.0483676	-0.0806127	0.469625
IPI:IPI00556376.2	CRMP1 collapsin response mediator protein 1 isoform 1	5	-0.0615082	0.102514	0.469672
IPI:IPI00220277.2	GRM5 Isoform 2 of Metabotropic glutamate receptor 5	1	0.145699	-0.242832	0.470946
IPI:IPI00000581.6	OTUB1 Isoform 1 of Ubiquitin thioesterase OTUB1	2	0.0989876	-0.164979	0.471678
IPI:IPI00217766.3	SCARB2 cDNA FLJ51982, highly similar to Lysosome membrane protein 2	1	0.144966	-0.241611	0.473222
IPI:IPI00306413.3	TPPP3 Tubulin polymerization-promoting protein family member 3	1	0.144905	-0.241508	0.473415
IPI:IPI00105598.3	PSMD11 Proteasome 26S non-ATPase subunit 11 variant (Fragment)	1	0.144416	-0.240693	0.474938
IPI:IPI00794893.1	RIOK3 10 kDa protein	1	0.143356	-0.238927	0.478247
IPI:IPI00018364.2	RAP2B Ras-related protein Rap-2b	1	-0.143021	0.238369	0.479294
IPI:IPI00177728.3	CNDP2 Isoform 1 of Cytosolic non-specific dipeptidase	10	0.0414482	-0.0690803	0.487685
IPI:IPI00641579.1	CIRBP Cold-inducible RNA-binding protein	2	0.0953532	-0.158922	0.48824
IPI:IPI00012315.2	NME3 Nucleoside diphosphate kinase 3	1	0.139845	-0.233075	0.489288
IPI:IPI00298971.1	SEBOX cDNA FLJ51266, highly similar to Vitronectin	1	0.139797	-0.232995	0.489441
IPI:IPI00297579.4	CBX3 Chromobox protein homolog 3	1	0.139742	-0.232904	0.489613
IPI:IPI00219217.3	LDHB L-lactate dehydrogenase B chain	9	0.0433801	-0.0723002	0.491136
IPI:IPI00217465.5	HIST1H1C Histone H1.2	1	0.139141	-0.231901	0.491518
IPI:IPI00017344.3	RAB5B Ras-related protein Rab-5B	5	-0.0585258	0.0975429	0.491547
IPI:IPI00003783.1	MAP2K2 Dual specificity mitogen-activated protein kinase kinase 2	1	0.138194	-0.230323	0.494523
IPI:IPI00550746.4	NUDC 33 kDa protein	1	0.138157	-0.230262	0.49464
IPI:IPI00028387.3	DDRGK1 Isoform 1 of DDRGK domain-containing protein 1	2	0.0938826	-0.156471	0.495025
IPI:IPI00297550.8	F13A1 Coagulation factor XIII A chain	1	0.137925	-0.229874	0.495379
IPI:IPI00017448.1	LOC100291837;RPS21 40S ribosomal protein S21	1	0.137541	-0.229235	0.4966
IPI:IPI00217468.3	HIST1H1B Histone H1.5	7	0.048391	-0.0806517	0.499202
IPI:IPI00016669.1	RHEB 5 kDa protein	1	0.13654	-0.227566	0.499794
IPI:IPI00412420.6	GPR56 Isoform 2 of G-protein coupled receptor 56	2	-0.0925243	0.154207	0.501334
IPI:IPI00299299.3	HSPA13 Heat shock 70 kDa protein 13	1	0.135792	-0.226319	0.502186
IPI:IPI00930510.1	PDCD6 Programmed cell death protein 6	2	-0.09225	0.15375	0.502613
IPI:IPI00219861.3	ACP1 Isoform 1 of Low molecular weight phosphotyrosine protein phosphatase	3	0.0742868	-0.123811	0.503143
IPI:IPI00789551.1	MATR3 Putative uncharacterized protein MATR3	5	0.0569061	-0.0948434	0.503648
IPI:IPI00002406.2	BCAM basal cell adhesion molecule isoform 2 precursor	1	-0.135305	0.225508	0.503745
IPI:IPI00375127.4	EIF4H Similar to mKIAA0038 protein	1	0.135264	-0.22544	0.503876
IPI:IPI00218848.5	ATP5I ATP synthase, H+ transporting, mitochondrial F0 complex, subunit E	1	-0.135117	0.225195	0.504347
IPI:IPI00941977.1	ZYX cDNA FLJ53160, highly similar to Zyxin	1	0.134842	-0.224736	0.505231
IPI:IPI00027429.1	FABP7 cDNA FLJ75346	2	-0.0916183	0.152697	0.505565
IPI:IPI00026272.2	HIST1H2AE;HIST1H2AB;HIST1H2AD;HIST1H2AL;HIST1H2AM;HIST1H2AI;HIST1H2AG;HIST1H2AK;HIST1H2AJ Histone H2A type 1-B/E	1	0.134692	-0.224487	0.505711
IPI:IPI00005537.3	MRPL12 cDNA FLJ60124, highly similar to Mitochondrial dicarboxylate carrier	1	0.134486	-0.224144	0.506373
IPI:IPI00032460.3	LSM2 U6 snRNA-associated Sm-like protein LSm2	1	0.134343	-0.223905	0.506834
IPI:IPI00034277.1	ATP13A1 Isoform B of Probable cation-transporting ATPase 13A1	2	0.0910624	-0.151771	0.508169
IPI:IPI00003881.5	HNRNPF Heterogeneous nuclear ribonucleoprotein F	1	0.133831	-0.223051	0.508482
IPI:IPI00892547.1	C4A Complement C4-A	5	0.0562056	-0.0936759	0.508929
IPI:IPI00019642.1	CLIP2 Isoform 2 of CAP-Gly domain-containing linker protein 2	2	-0.0902295	0.150383	0.512084
IPI:IPI00339384.5	RDH11 cDNA FLJ53708, highly similar to Retinol dehydrogenase 11	2	0.0901047	-0.150175	0.512672
IPI:IPI00029656.1	DFNA5 Isoform Long of Non-syndromic hearing impairment protein 5	1	-0.132356	0.220594	0.51324
IPI:IPI00031583.4	USO1 General vesicular transport factor p115	1	0.132138	-0.220231	0.513944
IPI:IPI00873223.2	UGP2 Isoform 1 of UTP--glucose-1-phosphate uridylyltransferase	4	0.0620519	-0.10342	0.515842
IPI:IPI00007058.1	CORO1B Coronin-1B	1	0.131453	-0.219089	0.516164
IPI:IPI00062120.1	S100A16 Protein S100-A16	1	-0.130774	0.217957	0.518368
IPI:IPI00006071.4	CD38 Isoform 1 of ADP-ribosyl cyclase 1	1	-0.130306	0.217176	0.519892
IPI:IPI00007752.1	TUBB2C Tubulin beta-2C chain	1	-0.130059	0.216764	0.520696
IPI:IPI00219097.4	HMGB2 High mobility group protein B2	2	0.0883045	-0.147174	0.521189
IPI:IPI00074587.8	SFRS13A Isoform 3 of Splicing factor, arginine/serine-rich 13A	1	0.129701	-0.216168	0.52186
IPI:IPI00003420.1	MAPRE2 Isoform 1 of Microtubule-associated protein RP/EB family member 2	2	-0.0881619	0.146936	0.521867
IPI:IPI00296777.4	SPARCL1 SPARC-like protein 1	1	-0.129345	0.215576	0.52302
IPI:IPI00019376.7	SEPT11 Isoform 1 of Septin-11	8	0.0427034	-0.0711724	0.523296
IPI:IPI00010204.1	SFRS3 cDNA FLJ52832, highly similar to Splicing factor, arginine/serine-rich 3	1	0.129091	-0.215152	0.52385
IPI:IPI00218914.5	ALDH1A1 cDNA FLJ50286, highly similar to Retinal dehydrogenase 1	1	0.128761	-0.214602	0.524928
IPI:IPI00657670.1	APOC3 Apolipoprotein C-III variant 1	1	0.128308	-0.213847	0.526409
IPI:IPI00221226.7	ANXA6 Annexin A6	2	-0.0869999	0.145	0.527405
IPI:IPI00879931.1	SERPING1 Plasma protease C1 inhibitor	1	0.1277	-0.212834	0.528398
IPI:IPI00873406.1	KIAA1967 Isoform 2 of Protein KIAA1967	1	0.12733	-0.212216	0.529614
IPI:IPI00003817.3	ARHGDIB Rho GDP-dissociation inhibitor 2	2	0.0865134	-0.144189	0.529732
IPI:IPI00410666.2	SCRIB Isoform 3 of Protein scribble homolog	1	-0.127112	0.211853	0.530329
IPI:IPI00884926.1	ORM1 orosomucoid 1 precursor	1	0.127103	-0.211838	0.530359
IPI:IPI00304273.2	APOA4 apolipoprotein A-IV precursor	1	0.127033	-0.211722	0.530588
IPI:IPI00759776.1	ACTN1 actinin, alpha 1 isoform a	17	0.0285273	-0.0475455	0.532234
IPI:IPI00178431.12	RECQL ATP-dependent DNA helicase Q1	1	0.1265	-0.210834	0.532339
IPI:IPI00555565.1	HSP90AB4P Putative heat shock protein HSP 90-beta 4	3	0.0692372	-0.115395	0.532728
IPI:IPI00170935.1	LRRC47 Leucine-rich repeat-containing protein 47	2	-0.0857711	0.142952	0.533292
IPI:IPI00418497.1	TIMM50 Isoform 1 of Mitochondrial import inner membrane translocase subunit TIM50	2	-0.0856236	0.142706	0.534001
IPI:IPI00465436.4	CAT Catalase	4	0.0592164	-0.098694	0.535267
IPI:IPI00749011.1	AGPAT3 Isoform 2 of 1-acyl-sn-glycerol-3-phosphate acyltransferase gamma	1	-0.125516	0.209193	0.535581
IPI:IPI00017672.4	PNP cDNA FLJ25678 fis, clone TST04067, highly similar to PURINE NUCLEOSIDE PHOSPHORYLASE	1	0.12507	-0.20845	0.537052
IPI:IPI00032038.4	CPT1A Isoform 2 of Carnitine O-palmitoyltransferase 1, liver isoform	1	0.124521	-0.207536	0.538864
IPI:IPI00798360.1	SARNP 18 kDa protein	1	0.12449	-0.207483	0.538968
IPI:IPI00644127.2	IARS IARS protein	1	0.12386	-0.206434	0.541052
IPI:IPI00022933.2	CD74 Isoform 1 of HLA class II histocompatibility antigen gamma chain	2	0.084137	-0.140228	0.541169
IPI:IPI00017596.3	MAPRE1 cDNA FLJ52068, highly similar to Microtubule-associated protein RP/EB family member 1	3	0.0677983	-0.112997	0.541312
IPI:IPI00473011.3	HBD Hemoglobin subunit delta	5	-0.0519266	0.0865444	0.541794
IPI:IPI00008418.6	DIABLO Diablo homolog, mitochondrial precursor	1	0.123424	-0.205707	0.542497
IPI:IPI00873466.1	HPRT1 Putative uncharacterized protein HPRT1	1	-0.12291	0.204851	0.544202
IPI:IPI00302927.6	CCT4;ILK-2 T-complex protein 1 subunit delta	6	-0.0468831	0.0781385	0.54523
IPI:IPI00006052.3	PFDN2 Prefoldin subunit 2	1	0.122527	-0.204212	0.545475
IPI:IPI00024166.3	MRAS Putative uncharacterized protein MRAS	2	-0.0832282	0.138714	0.545574
IPI:IPI00215914.5	ARF3 ADP-ribosylation factor 3	8	-0.0403633	0.0672722	0.546345
IPI:IPI00103994.4	LARS Leucyl-tRNA synthetase, cytoplasmic	2	0.0830453	-0.138409	0.546462
IPI:IPI00027444.1	SERPINB1 Leukocyte elastase inhibitor	2	0.082776	-0.13796	0.547772
IPI:IPI00013297.1	PDAP1 4 kDa protein	1	0.121596	-0.20266	0.548574
IPI:IPI00007755.3	RAB21 Ras-related protein Rab-21	2	0.0819993	-0.136665	0.551557
IPI:IPI00420071.1	MAP6 Isoform 1 of Microtubule-associated protein 6	1	-0.120575	0.200958	0.551984
IPI:IPI00384280.5	PCYOX1 Putative uncharacterized protein PCYOX1	1	0.120425	-0.200709	0.552482
IPI:IPI00003327.1	ARL3 ADP-ribosylation factor-like protein 3	1	0.120351	-0.200584	0.552732
IPI:IPI00298547.3	PARK7 Protein DJ-1	2	0.0811231	-0.135205	0.555841
IPI:IPI00008223.3	RAD23B cDNA FLJ56531, highly similar to UV excision repair protein RAD23 homolog B	1	0.118447	-0.197411	0.559114
IPI:IPI00022648.2	EIF5 Eukaryotic translation initiation factor 5	1	0.117673	-0.196121	0.561717
IPI:IPI00290085.2	CDH2 cDNA FLJ53252, highly similar to Cadherin-2	6	-0.0447795	0.0746325	0.563443
IPI:IPI00027280.2	TOP2B Isoform Beta-2 of DNA topoisomerase 2-beta	2	0.0794018	-0.132336	0.564303
IPI:IPI00942266.1	SLC9A3R2 Isoform 1 of Na(+)/H(+) exchange regulatory cofactor NHE-RF2	1	0.116776	-0.194627	0.564739
IPI:IPI00016568.1	- 25 kDa protein	1	0.116623	-0.194371	0.565257
IPI:IPI00749454.5	RFTN1 cDNA FLJ53901	1	-0.116563	0.194271	0.565461
IPI:IPI00219518.7	- cDNA FLJ53084, highly similar to ADP-ribosylation factor-like protein 1	1	0.116301	-0.193834	0.566345
IPI:IPI00329482.5	LAMA4 Isoform 2 of Laminin subunit alpha-4	2	-0.0788662	0.131444	0.566948
IPI:IPI00942210.1	APOOL Apolipoprotein O-like	1	-0.115933	0.193222	0.567587
IPI:IPI00032291.2	C5 Complement component 5 variant (Fragment)	1	-0.115344	0.192239	0.569583
IPI:IPI00328318.7	AGL Isoform 5 of Glycogen debranching enzyme	1	-0.115267	0.192112	0.569841
IPI:IPI00009896.1	EPHX1 Epoxide hydrolase 1	5	0.0483725	-0.0806209	0.569859
IPI:IPI00021263.3	YWHAZ 14-3-3 protein zeta/delta	7	-0.0405098	0.0675163	0.571718
IPI:IPI00178440.3	EEF1B2;SNORA41 Elongation factor 1-beta	1	0.114526	-0.190877	0.572354
IPI:IPI00026516.1	OXCT1 Succinyl-CoA:3-ketoacid-coenzyme A transferase 1, mitochondrial	3	-0.062472	0.10412	0.573656
IPI:IPI00294501.1	DHCR7 7-dehydrocholesterol reductase	1	0.114127	-0.190212	0.573709
IPI:IPI00376005.2	EIF5A Isoform 1 of Eukaryotic translation initiation factor 5A-1	2	0.0766247	-0.127708	0.578077
IPI:IPI00180384.4	DNAH7 Isoform 1 of Dynein heavy chain 7, axonemal	1	0.109475	-0.182459	0.589604
IPI:IPI00944960.1	ITIH4 inter-alpha (globulin) inhibitor H4 isoform 2 precursor	3	0.0596153	-0.0993588	0.59136
IPI:IPI00843975.1	EZR 69 kDa protein	2	0.0737891	-0.122982	0.592295
IPI:IPI00029469.1	ACTR1B 17 kDa protein	1	-0.108328	0.180547	0.593551
IPI:IPI00798102.1	VPS29 Isoform 1 of Vacuolar protein sorting-associated protein 29	1	0.10785	-0.17975	0.595199
IPI:IPI00411426.3	VPS26A vacuolar protein sorting-associated protein 26A isoform 2	2	-0.0731685	0.121948	0.595427
IPI:IPI00419565.3	STAB1 Isoform 1 of Stabilin-1	1	0.107377	-0.178962	0.596832
IPI:IPI00911039.1	HSPA1B;HSPA1A cDNA FLJ54408, highly similar to Heat shock 70 kDa protein 1	1	0.106994	-0.178324	0.598155
IPI:IPI00955780.1	- Hydroxysteroid (17-beta) dehydrogenase 12, isoform CRA_a	2	0.0720585	-0.120097	0.601046
IPI:IPI00796864.1	DPM1 Dolichol-phosphate mannosyltransferase	1	0.10565	-0.176084	0.602807
IPI:IPI00302688.7	ECHDC1 Isoform 1 of Enoyl-CoA hydratase domain-containing protein 1	1	-0.105386	0.175643	0.603724
IPI:IPI00747810.2	FSCN1 FSCN1 protein (Fragment)	3	-0.0574325	0.0957208	0.60505
IPI:IPI00028091.3	ACTR3 Actin-related protein 3	4	-0.0493857	0.0823095	0.605278
IPI:IPI00816799.1	- Cryocrystalglobulin CC1 kappa light chain variable region (Fragment)	1	-0.10484	0.174734	0.605618
IPI:IPI00953221.1	ESYT2 Isoform 2 of Extended synaptotagmin-2	2	0.0707521	-0.11792	0.607689
IPI:IPI00783313.2	PYGL glycogen phosphorylase, liver form isoform 2	1	-0.103995	0.173325	0.608557
IPI:IPI00333838.1	- Putative uncharacterized protein	1	0.103753	-0.172921	0.6094
IPI:IPI00553214.3	AIF1L Isoform 1 of Allograft inflammatory factor 1-like	1	0.102856	-0.171427	0.612526
IPI:IPI00011285.1	CAPN1 Calpain-1 catalytic subunit	4	0.048381	-0.0806349	0.612653
IPI:IPI00855785.1	FN1 Isoform 1 of Fibronectin	18	0.0223849	-0.0373082	0.613989
IPI:IPI00183171.5	- cDNA FLJ59265, highly similar to NAD-dependent deacetylase sirtuin-3, mitochondrial	1	0.101863	-0.169771	0.615996
IPI:IPI00219018.7	GAPDH Glyceraldehyde-3-phosphate dehydrogenase	7	0.0358523	-0.0597538	0.616773
IPI:IPI00029048.2	TTLL12 Tubulin tyrosine ligase-like family, member 12	1	0.101484	-0.16914	0.61732
IPI:IPI00465439.5	ALDOA Fructose-bisphosphate aldolase A	14	0.0249982	-0.0416636	0.619785
IPI:IPI00654755.3	HBB Hemoglobin subunit beta	10	-0.029589	0.049315	0.620421
IPI:IPI00334282.2	FAM3C Protein FAM3C	1	0.0999925	-0.166654	0.622549
IPI:IPI00220342.5	DDAH1 n(G),N(G)-dimethylarginine dimethylaminohydrolase 1 isoform 2	5	-0.0417381	0.0695636	0.623994
IPI:IPI00219673.6	GSTK1 cDNA FLJ37944 fis, clone CTONG2008720, highly similar to Glutathione S-transferase kappa 1	2	0.0675468	-0.112578	0.624117
IPI:IPI00784090.2	CCT8 T-complex protein 1 subunit theta	7	0.035007	-0.0583449	0.625113
IPI:IPI00657648.1	EPDR1 Isoform 1 of Mammalian ependymin-related protein 1	1	-0.0991883	0.165314	0.625375
IPI:IPI00301323.1	DDX18 ATP-dependent RNA helicase DDX18	1	0.0986065	-0.164344	0.627423
IPI:IPI00829956.1	- Ig kappa chain V-I region CAR	1	-0.0979465	0.163244	0.629749
IPI:IPI00792065.3	TOR1AIP1 Torsin A interacting protein 1	2	0.0662949	-0.110492	0.630583
IPI:IPI00009906.5	ARMCX3 Armadillo repeat-containing X-linked protein 3	1	0.0974926	-0.162488	0.63135
IPI:IPI00006663.1	ALDH2 Aldehyde dehydrogenase, mitochondrial	14	0.0241399	-0.0402331	0.631859
IPI:IPI00892541.2	BAT3 Isoform 1 of Large proline-rich protein BAT3	1	-0.0972346	0.162058	0.632261
IPI:IPI00218728.4	PAFAH1B1 46 kDa protein	2	0.0658291	-0.109715	0.632996
IPI:IPI00006907.1	C12orf5 Probable fructose-2,6-bisphosphatase TIGAR	1	0.096668	-0.161113	0.634264
IPI:IPI00878611.1	LOC389842 similar to RAN binding protein 1	1	0.0966596	-0.161099	0.634294
IPI:IPI00656079.1	WLS Isoform 1 of Protein wntless homolog	2	0.0654532	-0.109089	0.634945
IPI:IPI00021327.3	GRB2 19 kDa protein	1	0.0961393	-0.160232	0.636134
IPI:IPI00935692.1	LOC100290509 hypothetical protein XP_002348229	1	0.0959861	-0.159977	0.636677
IPI:IPI00000792.1	CRYZ Quinone oxidoreductase	1	0.0958919	-0.15982	0.63701
IPI:IPI00917259.1	AQP1 Aquaporin-1	1	0.0957495	-0.159582	0.637515
IPI:IPI00306960.3	NARS Asparaginyl-tRNA synthetase, cytoplasmic	4	0.0450184	-0.0750307	0.637613
IPI:IPI00001952.5	ENDOD1 Endonuclease domain-containing 1 protein	1	-0.0953476	0.158913	0.63894
IPI:IPI00795979.1	FLOT2 53 kDa protein	3	-0.0520246	0.0867077	0.639543
IPI:IPI00216951.2	DARS Aspartyl-tRNA synthetase, cytoplasmic	3	0.0519953	-0.0866589	0.639732
IPI:IPI00376119.1	PRKACB Isoform 2 of cAMP-dependent protein kinase catalytic subunit beta	1	-0.0950266	0.158378	0.640078
IPI:IPI00216393.1	CLTA Isoform Non-brain of Clathrin light chain A	2	0.0643421	-0.107237	0.640722
IPI:IPI00107555.4	PFN2 Profilin	2	0.064309	-0.107182	0.640895
IPI:IPI00514424.4	PPT1 Palmitoyl-protein thioesterase 1	2	0.0635813	-0.105969	0.64469
IPI:IPI00790739.1	ACO2 Aconitase 2, mitochondrial	14	-0.0229851	0.0383085	0.648259
IPI:IPI00328161.8	FKBP8 cDNA FLJ56370, highly similar to Homo sapiens FK506 binding protein 8, 38kDa (FKBP8), mRNA	1	-0.0925632	0.154272	0.648841
IPI:IPI00242630.4	HEATR2 Isoform 1 of HEAT repeat-containing protein 2	1	-0.0923004	0.153834	0.649779
IPI:IPI00913848.1	FERMT2 Isoform 1 of Fermitin family homolog 2	1	0.0918631	-0.153105	0.65134
IPI:IPI00006932.4	LUC7L2 Isoform 2 of Putative RNA-binding protein Luc7-like 2	2	0.0621715	-0.103619	0.652068
IPI:IPI00015947.5	DNAJB1 DnaJ homolog subfamily B member 1	1	0.0914767	-0.152461	0.65272
IPI:IPI00016605.3	C1orf123 Chromosome 1 open reading frame 123	1	0.091139	-0.151898	0.653927
IPI:IPI00017592.1	LETM1 Isoform 1 of LETM1 and EF-hand domain-containing protein 1, mitochondrial	3	-0.0492078	0.0820129	0.657819
IPI:IPI00217943.3	RAB6A Isoform 2 of Ras-related protein Rab-6A	4	0.0422919	-0.0704865	0.658152
IPI:IPI00394838.3	ACLY ATP-citrate synthase	3	-0.0487708	0.0812846	0.660672
IPI:IPI00005159.3	ACTR2 Actin-related protein 2	4	0.0419251	-0.0698752	0.660934
IPI:IPI00024913.2	C21orf33 Isoform Long of ES1 protein homolog, mitochondrial	2	0.0600507	-0.100084	0.663227
IPI:IPI00647286.1	FAM129B niban-like protein 1 isoform 1	1	0.088538	-0.147563	0.663253
IPI:IPI00012535.1	DNAJA1 DnaJ homolog subfamily A member 1	3	-0.0480146	0.0800244	0.665621
IPI:IPI00884896.2	TXNRD1 Isoform 5 of Thioredoxin reductase 1, cytoplasmic	1	0.0870981	-0.145164	0.668435
IPI:IPI00009943.2	TPT1 Tumor protein, translationally-controlled 1	1	0.0863551	-0.143925	0.671115
IPI:IPI00299402.1	PC Pyruvate carboxylase, mitochondrial	1	0.0861366	-0.143561	0.671904
IPI:IPI00024919.3	PRDX3 thioredoxin-dependent peroxide reductase, mitochondrial isoform b	5	-0.036064	0.0601066	0.671947
IPI:IPI00013214.2	MCM3 DNA replication licensing factor MCM3	1	0.0853801	-0.1423	0.674637
IPI:IPI00644037.1	TECR cDNA FLJ36768 fis, clone ADIPS1000064, highly similar to Synaptic glycoprotein SC2	1	0.085072	-0.141787	0.675752
IPI:IPI00297626.4	STXBP3 Syntaxin-binding protein 3	2	-0.0575632	0.0959386	0.676407
IPI:IPI00027505.2	ITGAV Isoform 1 of Integrin alpha-V	4	0.0396379	-0.0660631	0.67839
IPI:IPI00399307.2	PRCP prolylcarboxypeptidase isoform 2 preproprotein	2	0.0569576	-0.0949293	0.679631
IPI:IPI00925356.1	RHBDD2 Rhomboid domain-containing protein 2	1	0.0838111	-0.139685	0.680319
IPI:IPI00307092.2	KARS Isoform Mitochondrial of Lysyl-tRNA synthetase	2	0.0567352	-0.0945587	0.680816
IPI:IPI00043747.3	RFTN2 22 kDa protein	1	0.0832881	-0.138813	0.682216
IPI:IPI00784865.1	IGK@ IGK@ protein	5	0.0346406	-0.0577343	0.684194
IPI:IPI00215918.3	ARF4 ADP-ribosylation factor 4	4	-0.0385827	0.0643045	0.686501
IPI:IPI00008998.3	PTPLAD1 Protein tyrosine phosphatase-like protein PTPLAD1	2	0.0555863	-0.0926438	0.68695
IPI:IPI00397358.4	RPS27 Ribosomal protein S27	1	0.0817564	-0.136261	0.687783
IPI:IPI00873576.3	LACTBL1 beta-lactamase-like protein ENSP00000383859-like	1	-0.080284	0.133807	0.693149
IPI:IPI00737213.2	- 15 kDa protein	1	0.0800767	-0.133461	0.693905
IPI:IPI00018235.3	PEF1 Peflin	1	0.0800161	-0.13336	0.694127
IPI:IPI00171768.5	PSMD7 26S proteasome non-ATPase regulatory subunit 7	1	0.0795978	-0.132663	0.695654
IPI:IPI00796774.2	PPP2CA Serine/threonine-protein phosphatase 2A catalytic subunit alpha isoform	2	-0.0538452	0.089742	0.696283
IPI:IPI00744015.1	DYNC1I2 Isoform 2C of Cytoplasmic dynein 1 intermediate chain 2	1	0.0792043	-0.132007	0.697092
IPI:IPI00072044.3	C11orf54 Isoform 3 of Ester hydrolase C11orf54	1	0.0784597	-0.130766	0.699816
IPI:IPI00910473.1	CDC42 Isoform 1 of Cell division control protein 42 homolog	1	-0.0781423	0.130237	0.700978
IPI:IPI00237884.3	AKAP12 A-kinase anchor protein 12 isoform 2	1	0.0777759	-0.129626	0.702321
IPI:IPI00257882.7	PEPD Xaa-Pro dipeptidase	1	-0.0765981	0.127663	0.706641
IPI:IPI00221012.7	USP9X probable ubiquitin carboxyl-terminal hydrolase FAF-X isoform 4	1	0.0765116	-0.127519	0.706958
IPI:IPI00419585.9	PPIA Peptidyl-prolyl cis-trans isomerase A	6	-0.0291322	0.0485537	0.707159
IPI:IPI00795705.1	AIF1 allograft inflammatory factor 1 isoform 1	1	0.0763775	-0.127296	0.707451
IPI:IPI00166079.4	VKORC1L1 Vitamin K epoxide reductase complex subunit 1-like protein 1	1	0.0762965	-0.127161	0.707749
IPI:IPI00220578.3	GNAI3 Guanine nucleotide-binding protein G(k) subunit alpha	2	-0.0509877	0.0849795	0.711695
IPI:IPI00018219.1	TGFBI Transforming growth factor-beta-induced protein ig-h3	1	0.0749593	-0.124932	0.712666
IPI:IPI00515115.3	ABLIM1 Isoform 1 of Actin-binding LIM protein 1	1	-0.0745735	0.124289	0.714087
IPI:IPI00220766.5	GLO1 Lactoylglutathione lyase	1	0.0743732	-0.123955	0.714825
IPI:IPI00748472.2	KIAA0196 Protein KIAA0196 variant (Fragment)	1	-0.0742285	0.123714	0.715358
IPI:IPI00020530.1	ACOT13 acyl-coenzyme A thioesterase 13 isoform 2	1	-0.0741446	0.123574	0.715668
IPI:IPI00644697.2	HEBP2 HEBP2 protein (Fragment)	1	0.0736349	-0.122725	0.717547
IPI:IPI00855775.1	RNASET2 Isoform 1 of Ribonuclease T2	1	0.073399	-0.122332	0.718418
IPI:IPI00295400.1	WARS tryptophanyl-tRNA synthetase, cytoplasmic isoform b	1	0.0730638	-0.121773	0.719655
IPI:IPI00032406.1	DNAJA2 DnaJ homolog subfamily A member 2	1	-0.0726089	0.121015	0.721335
IPI:IPI00017603.1	F8 Coagulation factor VIII	1	-0.0722783	0.120464	0.722558
IPI:IPI00472566.4	NLGN4Y Isoform 1 of Neuroligin-4, Y-linked	1	-0.0717324	0.119554	0.724577
IPI:IPI00030706.1	AHSA1 Activator of 90 kDa heat shock protein ATPase homolog 1	1	0.0704433	-0.117405	0.729352
IPI:IPI00027014.1	DCTN3 Isoform 2 of Dynactin subunit 3	1	-0.0704361	0.117394	0.729378
IPI:IPI00003865.1	HSPA8 Isoform 1 of Heat shock cognate 71 kDa protein	14	0.0173999	-0.0289999	0.729868
IPI:IPI00009505.1	SNTB2 Isoform 2 of Beta-2-syntrophin	1	0.0702831	-0.117138	0.729946
IPI:IPI00165393.1	ANP32E Acidic leucine-rich nuclear phosphoprotein 32 family member E	1	0.0699864	-0.116644	0.731046
IPI:IPI00020418.1	RRAS Ras-related protein R-Ras	1	-0.0698907	0.116485	0.731401
IPI:IPI00176193.6	COL14A1 Isoform 1 of Collagen alpha-1(XIV) chain	1	-0.0692582	0.11543	0.73375
IPI:IPI00015195.1	CSTF3 Cleavage stimulation factor subunit 3	1	0.0688466	-0.114744	0.735279
IPI:IPI00301263.2	CAD Putative uncharacterized protein CAD	1	0.0679337	-0.113223	0.738674
IPI:IPI00045051.3	PURB Transcriptional activator protein Pur-beta	1	0.0676399	-0.112733	0.739768
IPI:IPI00646839.1	EIF3C;EIF3CL Eukaryotic translation initiation factor 3 subunit C	1	0.0673359	-0.112226	0.7409
IPI:IPI00871851.2	SEPT2 Isoform 2 of Septin-2	6	0.0256425	-0.0427375	0.740912
IPI:IPI00438286.3	ERBB2IP ERBB2IP protein	1	0.0670616	-0.111769	0.741922
IPI:IPI00646645.3	SETX Isoform 1 of Probable helicase senataxin	1	-0.0663947	0.110658	0.744408
IPI:IPI00060715.1	KCTD12 BTB/POZ domain-containing protein KCTD12	5	-0.027431	0.0457183	0.747429
IPI:IPI00374657.2	VAPA Isoform 2 of Vesicle-associated membrane protein-associated protein A	4	-0.0306188	0.0510314	0.748798
IPI:IPI00022334.1	OAT ornithine aminotransferase, mitochondrial isoform 2	1	-0.0648471	0.108079	0.750187
IPI:IPI00332371.9	PFKL Isoform 1 of 6-phosphofructokinase, liver type	7	-0.0227474	0.0379124	0.750934
IPI:IPI00022395.1	C9 Complement component C9	1	-0.0645059	0.10751	0.751463
IPI:IPI00333913.9	NBAS Isoform 2 of Neuroblastoma-amplified sequence	1	0.0641501	-0.106917	0.752793
IPI:IPI00028122.1	PSIP1 Isoform 1 of PC4 and SFRS1-interacting protein	1	0.0637492	-0.106249	0.754294
IPI:IPI00090327.1	VPS45 Vacuolar protein sorting-associated protein 45	1	0.0636329	-0.106055	0.754729
IPI:IPI00009532.5	ABAT cDNA FLJ56034, highly similar to 4-aminobutyrate aminotransferase, mitochondrial	5	0.0264887	-0.0441478	0.755829
IPI:IPI00030116.2	PGM3 cDNA FLJ55543, highly similar to Phosphoacetylglucosamine mutase	1	-0.0632755	0.105459	0.756068
IPI:IPI00910701.1	AARS cDNA FLJ61339, highly similar to Alanyl-tRNA synthetase	3	0.0344343	-0.0573905	0.756725
IPI:IPI00179473.9	SQSTM1 Phosphotyrosine independent ligand p62B for the Lck SH2 domain B-cell isoform (Fragment)	1	-0.0630047	0.105008	0.757082
IPI:IPI00413641.7	AKR1B1 Aldose reductase	4	0.029272	-0.0487867	0.759506
IPI:IPI00026627.4	RP2 Protein XRP2	1	0.0622115	-0.103686	0.760057
IPI:IPI00004560.1	DCLK1 Isoform 1 of Serine/threonine-protein kinase DCLK1	2	0.0419261	-0.0698769	0.76129
IPI:IPI00009771.6	LMNB2 Lamin-B2	5	0.0258598	-0.0430996	0.761452
IPI:IPI00022488.1	- cDNA FLJ56652, highly similar to Hemopexin	1	0.0618302	-0.10305	0.761487
IPI:IPI00397947.1	UBE2V1 Isoform 1 of Ubiquitin-conjugating enzyme E2 variant 1	2	0.0417844	-0.0696407	0.762073
IPI:IPI00003031.3	ISOC2 Isoform 1 of Isochorismatase domain-containing protein 2, mitochondrial	1	-0.0613009	0.102168	0.763475
IPI:IPI00876941.1	CAV1 Isoform Alpha of Caveolin-1	1	-0.0612685	0.102114	0.763596
IPI:IPI00329552.2	MOSC2 Isoform 1 of MOSC domain-containing protein 2, mitochondrial	1	0.0609534	-0.101589	0.76478
IPI:IPI00657883.3	ACSL6 Isoform 3 of Long-chain-fatty-acid--CoA ligase 6	1	-0.0607363	0.101227	0.765596
IPI:IPI00003921.2	EPB41 Isoform 1 of Protein 4.1	1	-0.0602853	0.100476	0.767292
IPI:IPI00007694.5	PPME1 Isoform 1 of Protein phosphatase methylesterase 1	1	-0.060191	0.100318	0.767647
IPI:IPI00916434.1	- Anti-(ED-B) scFV (Fragment)	2	0.0405057	-0.0675095	0.769155
IPI:IPI00844361.1	RAB18 Ras-related protein Rab-18	2	-0.0402917	0.0671528	0.770342
IPI:IPI00328350.6	FAM129A 102 kDa protein	1	0.0594638	-0.0991064	0.770383
IPI:IPI00024915.2	PRDX5 Isoform Cytoplasmic+peroxisomal of Peroxiredoxin-5, mitochondrial	4	-0.027772	0.0462867	0.771486
IPI:IPI00216461.5	ACYP2 Acylphosphatase-2	2	0.0400659	-0.0667764	0.771595
IPI:IPI00413451.2	SERPINB6 Serpin B6	3	-0.0321909	0.0536515	0.772134
IPI:IPI00305461.4	ITIH2 Inter-alpha (Globulin) inhibitor H2, isoform CRA_a	2	0.0399364	-0.0665607	0.772313
IPI:IPI00007082.1	IL5 Interleukin-5	1	-0.0588772	0.0981286	0.772593
IPI:IPI00220482.8	MAP1LC3A Isoform 2 of Microtubule-associated proteins 1A/1B light chain 3A	1	-0.0578629	0.0964382	0.776417
IPI:IPI00784044.1	MCCC2 Isoform 2 of Methylcrotonoyl-CoA carboxylase beta chain, mitochondrial	1	0.057611	-0.0960183	0.777367
IPI:IPI00031064.1	TMEM126A Transmembrane protein 126A	1	-0.0572331	0.0953886	0.778793
IPI:IPI00397571.1	NSFL1C Isoform 3 of NSFL1 cofactor p47	3	0.0312157	-0.0520262	0.778861
IPI:IPI00783874.2	HDHD2 Isoform 1 of Haloacid dehalogenase-like hydrolase domain-containing protein 2	2	0.0386615	-0.0644359	0.7794
IPI:IPI00030774.2	TBCD Isoform 4 of Tubulin-specific chaperone D	1	-0.056531	0.0942183	0.781446
IPI:IPI00022394.2	C1QC Complement C1q subcomponent subunit C	1	0.0560522	-0.0934204	0.783255
IPI:IPI00426051.3	IGHG2 Putative uncharacterized protein DKFZp686C15213	2	0.0379686	-0.063281	0.783259
IPI:IPI00009822.1	SRP54 Signal recognition particle 54 kDa protein	1	0.0560117	-0.0933529	0.783408
IPI:IPI00217467.3	HIST1H1E Histone H1.4	1	0.0560015	-0.0933358	0.783447
IPI:IPI00654582.3	TOLLIP Toll-interacting protein	1	0.0559013	-0.0931689	0.783826
IPI:IPI00101645.3	AHCYL2 putative adenosylhomocysteinase 3 isoform b	3	0.0304226	-0.0507044	0.784343
IPI:IPI00003949.1	UBE2N 16 kDa protein	3	0.0304224	-0.0507041	0.784344
IPI:IPI00220741.7	SPTA1 Isoform 2 of Spectrin alpha chain, erythrocyte	2	0.0376435	-0.0627391	0.785071
IPI:IPI00020008.1	NEDD8 9 kDa protein	1	-0.0547677	0.0912795	0.788115
IPI:IPI00333068.4	ARPC1A Actin-related protein 2/3 complex subunit 1A	1	0.0545599	-0.0909331	0.788903
IPI:IPI00000816.1	YWHAE 14-3-3 protein epsilon	9	-0.0165143	0.0275239	0.793377
IPI:IPI00884105.2	LAMP1 Lysosome-associated membrane glycoprotein 1	1	0.0529873	-0.0883122	0.794864
IPI:IPI00553185.2	CCT3 T-complex protein 1 subunit gamma isoform b	5	-0.0220982	0.0368304	0.795329
IPI:IPI00550523.5	ATL3 Isoform 1 of Atlastin-3	1	0.0528422	-0.0880704	0.795415
IPI:IPI00293867.7	DDT D-dopachrome decarboxylase	3	0.0287371	-0.0478952	0.796028
IPI:IPI00465315.6	CYCS Putative uncharacterized protein CYCS	3	0.028585	-0.0476417	0.797084
IPI:IPI00893743.1	NRBP1 61 kDa protein	1	-0.0522363	0.0870604	0.797715
IPI:IPI00736860.3	- Protein	1	0.0520318	-0.0867196	0.798492
IPI:IPI00300241.2	LRRC4B Leucine-rich repeat-containing protein 4B	1	-0.0519617	0.0866029	0.798758
IPI:IPI00022391.1	APCS Serum amyloid P-component	2	-0.0351815	0.0586359	0.798831
IPI:IPI00024670.5	REEP5 Receptor expression-enhancing protein 5	2	-0.0350055	0.0583425	0.799817
IPI:IPI00019269.3	WDR61 cDNA FLJ61675, highly similar to WD repeat protein 61	1	0.0515061	-0.0858435	0.800489
IPI:IPI00024990.6	ALDH6A1 Methylmalonate-semialdehyde dehydrogenase [acylating], mitochondrial	6	0.0195426	-0.0325709	0.801071
IPI:IPI00293655.3	DDX1 ATP-dependent RNA helicase DDX1	2	-0.0347503	0.0579172	0.801247
IPI:IPI00293558.5	CLCN1 Chloride channel protein 1	1	-0.0510399	0.0850666	0.802262
IPI:IPI00220412.2	S100A1 Protein S100-A1	1	-0.050723	0.0845384	0.803467
IPI:IPI00427330.3	SBDS Ribosome maturation protein SBDS	1	-0.0502581	0.0837635	0.805236
IPI:IPI00159899.9	ANKFY1 Isoform 2 of Ankyrin repeat and FYVE domain-containing protein 1	1	0.0501906	-0.0836509	0.805493
IPI:IPI00026230.1	HNRNPH2 Heterogeneous nuclear ribonucleoprotein H2	1	0.050136	-0.0835601	0.805701
IPI:IPI00007102.3	GLOD4 Uncharacterized protein C17orf25	1	0.0501267	-0.0835445	0.805736
IPI:IPI00742872.3	RNF170 Isoform 3 of RING finger protein 170	1	-0.0496714	0.0827857	0.80747
IPI:IPI00746806.1	CTTN Src substrate cortactin	2	0.0330593	-0.0550988	0.81074
IPI:IPI00176903.2	PTRF Isoform 1 of Polymerase I and transcript release factor	2	-0.0319554	0.053259	0.816951
IPI:IPI00555597.2	PTRH2 cDNA FLJ32471 fis, clone SKNMC2000322, highly similar to Peptidyl-tRNA hydrolase 2, mitochondrial	1	0.0469979	-0.0783299	0.817666
IPI:IPI00639805.1	GSTM2 Glutathione S-transferase Mu 2	1	0.0465676	-0.0776127	0.819309
IPI:IPI00930688.1	TUBA1B Tubulin alpha-1B chain	1	-0.0464752	0.0774587	0.819662
IPI:IPI00291467.7	SLC25A6 ADP/ATP translocase 3	1	-0.0457268	0.0762114	0.822523
IPI:IPI00604759.1	FAHD1 Isoform 2 of Fumarylacetoacetate hydrolase domain-containing protein 1	2	0.0306218	-0.0510363	0.824469
IPI:IPI00643591.5	AP1G1 AP-1 complex subunit gamma-1 isoform a	1	0.0450421	-0.0750701	0.825142
IPI:IPI00465160.4	ABCF3 Isoform 1 of ATP-binding cassette sub-family F member 3	1	-0.0450132	0.075022	0.825253
IPI:IPI00783872.2	CAPRIN1 Isoform 1 of Caprin-1	1	0.0449366	-0.0748944	0.825545
IPI:IPI00218019.1	BSG Isoform 1 of Basigin	5	0.0187393	-0.0312322	0.825905
IPI:IPI00003833.3	MTCH2 Mitochondrial carrier homolog 2	4	-0.0208668	0.034778	0.827283
IPI:IPI00299084.1	TMEM33 Transmembrane protein 33	1	0.0441312	-0.0735521	0.828629
IPI:IPI00872664.1	USP14 Ubiquitin carboxyl-terminal hydrolase 14	1	0.0440003	-0.0733339	0.82913
IPI:IPI00011876.3	MTAP cDNA FLJ59758, highly similar to S-methyl-5-thioadenosine phosphorylase	1	0.043763	-0.0729384	0.830039
IPI:IPI00016513.5	RAB10 Ras-related protein Rab-10	1	-0.0435976	0.0726626	0.830673
IPI:IPI00027252.6	PHB2 Prohibitin-2	8	0.0142572	-0.023762	0.831364
IPI:IPI00152981.1	ACAD9 cDNA FLJ53144, highly similar to Acyl-CoA dehydrogenase family member 9, mitochondrial	1	0.0429889	-0.0716481	0.833006
IPI:IPI00375531.2	NME2;NME1;NME1-NME2 Isoform 2 of Nucleoside diphosphate kinase A	1	-0.0426458	0.0710764	0.834321
IPI:IPI00410714.5	HBA1;HBA2 Hemoglobin subunit alpha	1	-0.0424224	0.070704	0.835178
IPI:IPI00220219.6	COPB2 Coatomer subunit beta'	4	0.0198116	-0.0330193	0.835892
IPI:IPI00005202.2	PGRMC2 progesterone receptor membrane component 2	3	0.0230297	-0.0383828	0.835911
IPI:IPI00003933.2	HAGH Isoform 2 of Hydroxyacylglutathione hydrolase, mitochondrial	1	-0.0417714	0.0696189	0.837676
IPI:IPI00873459.3	SEPT10 Isoform 1 of Septin-10	2	-0.0278567	0.0464278	0.840106
IPI:IPI00925804.1	AIP Aryl hydrocarbon receptor interacting protein	1	0.0407749	-0.0679581	0.841502
IPI:IPI00328128.6	GNAZ Guanine nucleotide-binding protein G(z) subunit alpha	1	0.0405522	-0.067587	0.842358
IPI:IPI00031821.1	ITM2B Integral membrane protein 2B	1	0.0404082	-0.0673471	0.842911
IPI:IPI00296053.3	FH Isoform Cytoplasmic of Fumarate hydratase, mitochondrial	4	0.0189259	-0.0315432	0.843134
IPI:IPI00947502.1	PCCB Propionyl-CoA carboxylase beta chain, mitochondrial	1	-0.039958	0.0665967	0.844641
IPI:IPI00658023.1	PTPN11 Isoform 2 of Tyrosine-protein phosphatase non-receptor type 11	1	0.0395663	-0.0659438	0.846147
IPI:IPI00027107.5	TUFM Tu translation elongation factor, mitochondrial precursor	7	-0.0136256	0.0227093	0.849232
IPI:IPI00514301.3	CASK Isoform 1 of Peripheral plasma membrane protein CASK	1	0.038476	-0.0641266	0.850342
IPI:IPI00007702.1	HSPA2 Heat shock-related 70 kDa protein 2	11	-0.0107053	0.0178422	0.850872
IPI:IPI00783987.2	C3 Complement C3 (Fragment)	22	0.00746779	-0.0124463	0.852333
IPI:IPI00873113.1	CAPZA2 Putative uncharacterized protein CAPZA2	4	0.0176778	-0.0294629	0.85336
IPI:IPI00015568.1	KBTBD11 Kelch repeat and BTB domain-containing protein 11	1	-0.0370291	0.0617152	0.855914
IPI:IPI00004845.4	NIPSNAP3A Protein NipSnap homolog 3A	1	0.0364798	-0.0607997	0.858031
IPI:IPI00009790.1	PFKP 6-phosphofructokinase type C	1	-0.0364762	0.0607937	0.858045
IPI:IPI00008868.3	MAP1B Microtubule-associated protein 1B	32	0.0059188	-0.00986467	0.858621
IPI:IPI00783656.1	MRPL38 cDNA, FLJ93795, Homo sapiens mitochondrial ribosomal protein L38 (MRPL38), nucleargene encoding mitochondrial protein, mRNA	1	0.0362857	-0.0604761	0.858779
IPI:IPI00328753.1	KTN1 Isoform 1 of Kinectin	1	-0.0360987	0.0601645	0.8595
IPI:IPI00019580.1	PLG Plasminogen	1	0.0359216	-0.0598694	0.860183
IPI:IPI00026546.1	PAFAH1B2 Platelet-activating factor acetylhydrolase IB subunit beta	2	-0.0238514	0.0397524	0.862861
IPI:IPI00060181.1	EFHD2 Putative uncharacterized protein EFHD2	1	-0.0351691	0.0586151	0.863086
IPI:IPI00289758.6	CAPN2 cDNA FLJ58224, highly similar to Calpain-2 catalytic subunit	1	0.0349893	-0.0583156	0.86378
IPI:IPI00791534.1	- 104 kDa protein	1	0.0344699	-0.0574498	0.865785
IPI:IPI00029533.1	ITGB8 Integrin beta-8	2	-0.0230414	0.0384023	0.867476
IPI:IPI00940281.1	MAPT Isoform Tau-F of Microtubule-associated protein tau	1	-0.0338442	0.056407	0.868201
IPI:IPI00641181.5	MARCKSL1 MARCKS-related protein	2	-0.0226196	0.0376994	0.869882
IPI:IPI00414384.1	HSDL2 Isoform 1 of Hydroxysteroid dehydrogenase-like protein 2	4	-0.0156036	0.026006	0.870407
IPI:IPI00297779.7	CCT2 T-complex protein 1 subunit beta	4	0.0151727	-0.0252879	0.873956
IPI:IPI00473047.2	PRKAG1 5'-AMP-activated protein kinase subunit gamma-1 isoform 2	1	-0.0317556	0.0529259	0.876275
IPI:IPI00218487.3	GJA1 Gap junction alpha-1 protein	4	-0.0147404	0.0245673	0.87752
IPI:IPI00014053.3	LOC729057 Similar to Mitochondrial outer membrane protein TOM40	1	-0.0313338	0.0522229	0.877907
IPI:IPI00924944.1	- 82 kDa protein	1	0.0313243	-0.0522072	0.877943
IPI:IPI00938079.1	PDCD6IP programmed cell death 6-interacting protein isoform 2	2	0.0211998	-0.035333	0.877986
IPI:IPI00301317.2	CTNND2 Isoform 2 of Catenin delta-2	1	0.0311499	-0.0519165	0.878618
IPI:IPI00170972.2	C9orf64 Chromosome 9 open reading frame 64, isoform CRA_c	1	-0.031123	0.0518717	0.878722
IPI:IPI00954806.1	CYB5R3 Isoform 1 of NADH-cytochrome b5 reductase 3	6	0.0118279	-0.0197132	0.878807
IPI:IPI00019450.2	TROVE2 Isoform Long of 60 kDa SS-A/Ro ribonucleoprotein	1	0.0307653	-0.0512755	0.880107
IPI:IPI00329742.2	FAHD2A Putative uncharacterized protein FAHD2A	1	0.030765	-0.051275	0.880108
IPI:IPI00294159.3	SLC25A1 Tricarboxylate transport protein, mitochondrial	2	-0.0205639	0.0342731	0.88162
IPI:IPI00020075.4	ABHD10 Abhydrolase domain-containing protein 10, mitochondrial	3	0.0165454	-0.0275757	0.881718
IPI:IPI00022799.1	AQP4 Isoform 2 of Aquaporin-4	4	0.0142098	-0.023683	0.881896
IPI:IPI00029403.1	SNX4 Sorting nexin-4	1	0.029115	-0.0485251	0.886498
IPI:IPI00307545.2	TNS1 Tensin-1	1	0.0288458	-0.0480763	0.887541
IPI:IPI00645192.3	MECP2 Isoform A of Methyl-CpG-binding protein 2	1	-0.0284552	0.0474254	0.889055
IPI:IPI00297452.5	TFG Protein TFG	1	0.028147	-0.0469117	0.89025
IPI:IPI00290566.1	TCP1 T-complex protein 1 subunit alpha	7	-0.0098268	0.016378	0.890956
IPI:IPI00031420.3	- cDNA FLJ40611 fis, clone THYMU2012690, highly similar to UDP-GLUCOSE 6-DEHYDROGENASE	1	0.0276968	-0.0461614	0.891996
IPI:IPI00021428.1	ACTA1 Actin, alpha skeletal muscle	2	-0.0182277	0.0303794	0.89499
IPI:IPI00018931.6	VPS35 Vacuolar protein sorting-associated protein 35	10	-0.00780354	0.0130059	0.896116
IPI:IPI00217561.2	ITGB1 Isoform Beta-1C of Integrin beta-1	3	-0.0142537	0.0237562	0.898008
IPI:IPI00921882.1	SPP1 Isoform A of Osteopontin	1	0.0260625	-0.0434374	0.898337
IPI:IPI00294578.1	TGM2 Isoform 1 of Protein-glutamine gamma-glutamyltransferase 2	2	0.0168988	-0.0281646	0.902608
IPI:IPI00013122.1	CDC37;MIR1181 Hsp90 co-chaperone Cdc37	2	-0.0168559	0.0280931	0.902854
IPI:IPI00016457.5	CRAT Isoform 1 of Carnitine O-acetyltransferase	1	0.024722	-0.0412034	0.903543
IPI:IPI00798127.1	UBB;RPS27A;UBC ubiquitin and ribosomal protein S27a precursor	4	-0.0113416	0.0189027	0.905612
IPI:IPI00010157.1	MAT2A S-adenosylmethionine synthetase	1	0.0239103	-0.0398505	0.906697
IPI:IPI00914949.1	SPTB Isoform 2 of Spectrin beta chain, erythrocyte	2	-0.0158977	0.0264961	0.908353
IPI:IPI00025318.1	SH3BGRL SH3 domain-binding glutamic acid-rich-like protein	2	0.0156812	-0.0261353	0.909596
IPI:IPI00023014.2	VWF cDNA FLJ59036, highly similar to von Willebrand factor	2	-0.015505	0.0258417	0.910607
IPI:IPI00384938.1	IGHG1;IGHV4-31;LOC100290146;LOC100294459 Putative uncharacterized protein DKFZp686N02209	6	0.00849959	-0.014166	0.91275
IPI:IPI00023064.1	NDUFAF4 NADH dehydrogenase [ubiquinone] 1 alpha subcomplex assembly factor 4	1	-0.022223	0.0370383	0.913257
IPI:IPI00219077.4	LTA4H Isoform 1 of Leukotriene A-4 hydrolase	1	0.0221175	-0.0368625	0.913667
IPI:IPI00293276.10	MIF Macrophage migration inhibitory factor	3	0.0120378	-0.020063	0.913798
IPI:IPI00298991.9	KIAA1033 Isoform 2 of WASH complex subunit 7	1	0.0219517	-0.0365862	0.914312
IPI:IPI00166483.2	- 7 kDa protein	1	-0.0207703	0.0346171	0.918909
IPI:IPI00872375.3	SLC2A1 Solute carrier family 2, facilitated glucose transporter member 1	4	0.00970823	-0.0161804	0.919156
IPI:IPI00167215.6	HEPACAM Isoform 1 of Hepatocyte cell adhesion molecule	3	-0.0111792	0.018632	0.919926
IPI:IPI00303207.3	ABCE1 ATP-binding cassette sub-family E member 1	1	-0.0202732	0.0337886	0.920844
IPI:IPI00100160.3	CAND1 Isoform 1 of Cullin-associated NEDD8-dissociated protein 1	9	0.00614848	-0.0102475	0.922322
IPI:IPI00012835.1	CTBP1 C-terminal-binding protein 1 isoform 2	1	-0.0195681	0.0326135	0.92359
IPI:IPI00011284.1	COMT Isoform Membrane-bound of Catechol O-methyltransferase	1	-0.0192413	0.0320689	0.924862
IPI:IPI00029997.1	PGLS 6-phosphogluconolactonase	3	-0.0104866	0.0174776	0.924872
IPI:IPI00017375.2	SEC23A cDNA FLJ52821, highly similar to Protein transport protein Sec23A	1	-0.0187635	0.0312725	0.926724
IPI:IPI00219757.13	GSTP1 Glutathione S-transferase P	7	0.00658997	-0.0109833	0.926749
IPI:IPI00011592.3	DYNC1LI2 cDNA FLJ52924, highly similar to Cytoplasmic dynein 1 light intermediate chain 2	3	0.0102158	-0.0170264	0.926806
IPI:IPI00220648.5	PMVK Phosphomevalonate kinase	1	0.0184191	-0.0306984	0.928065
IPI:IPI00872817.1	GLIPR2 Golgi-associated plant pathogenesis-related protein 1	2	0.0121425	-0.0202375	0.92994
IPI:IPI00219301.7	MARCKS Myristoylated alanine-rich C-kinase substrate	4	-0.00840774	0.0140129	0.929957
IPI:IPI00003176.1	HTRA1 cDNA FLJ34625 fis, clone KIDNE2015244, highly similar to Serine protease HTRA1	1	0.0179238	-0.0298729	0.929995
IPI:IPI00242956.5	FCGBP IgGFc-binding protein	1	0.0174824	-0.0291373	0.931715
IPI:IPI00909773.1	UBE2L3 Ubiquitin-conjugating enzyme E2 L3	1	-0.0170957	0.0284928	0.933223
IPI:IPI00647389.1	EPN1 Isoform 1 of Epsin-1	1	-0.0168425	0.0280709	0.934209
IPI:IPI00930710.1	SLC25A13 solute carrier family 25, member 13 isoform 1	3	0.00896699	-0.014945	0.935734
IPI:IPI00031820.3	FARSA cDNA FLJ50378, highly similar to Phenylalanyl-tRNA synthetase alpha chain	2	-0.0111328	0.0185546	0.935753
IPI:IPI00027342.1	CAP2 Adenylyl cyclase-associated protein 2	1	0.0154383	-0.0257306	0.939685
IPI:IPI00054042.1	GTF2I Isoform 1 of General transcription factor II-I	2	0.0104495	-0.0174158	0.939689
IPI:IPI00022431.2	AHSG cDNA FLJ55606, highly similar to Alpha-2-HS-glycoprotein	1	0.0154237	-0.0257062	0.939742
IPI:IPI00879709.3	C6 Complement component 6 precursor	1	0.0148405	-0.0247342	0.942017
IPI:IPI00783287.1	- Ig heavy chain V-III region TEI	1	0.014818	-0.0246967	0.942104
IPI:IPI00465139.2	SCD5 Isoform 1 of Stearoyl-CoA desaturase 5	2	-0.00992542	0.0165424	0.942709
IPI:IPI00018871.2	ARL8B cDNA FLJ56285, highly similar to ADP-ribosylation factor-like protein 8B	2	-0.0099135	0.0165225	0.942777
IPI:IPI00003565.1	PSMD10 26S proteasome non-ATPase regulatory subunit 10	1	0.0146043	-0.0243404	0.942938
IPI:IPI00872762.2	SUCLG1 SUCLG1 protein	1	0.0144083	-0.0240139	0.943703
IPI:IPI00005162.3	ARPC3 Actin-related protein 2/3 complex subunit 3	4	0.00650058	-0.0108343	0.945817
IPI:IPI00923582.1	SCRN1 secernin-1 isoform b	1	-0.0138409	0.0230682	0.945917
IPI:IPI00219005.3	FKBP4 Peptidyl-prolyl cis-trans isomerase FKBP4	1	0.0132778	-0.0221297	0.948114
IPI:IPI00032342.4	TRIP12 TRIP12 protein	1	-0.0128988	0.021498	0.949594
IPI:IPI00027434.1	RHOC Rho-related GTP-binding protein RhoC	1	-0.0125906	0.0209843	0.950797
IPI:IPI00013744.1	ITGA2 Integrin alpha-2	1	-0.0125254	0.0208757	0.951051
IPI:IPI00021854.1	APOA2 Apolipoprotein A-II	1	0.0118455	-0.0197425	0.953705
IPI:IPI00010438.2	SNAP23 Isoform SNAP-23a of Synaptosomal-associated protein 23	1	0.011651	-0.0194183	0.954465
IPI:IPI00008240.2	MARS cDNA FLJ53309, highly similar to Methionyl-tRNA synthetase	1	0.0111084	-0.018514	0.956584
IPI:IPI00472160.5	ARHGEF2 Isoform 1 of Rho guanine nucleotide exchange factor 2	1	-0.0110052	0.0183419	0.956987
IPI:IPI00003326.4	ARL2 ADP-ribosylation factor-like protein 2	1	-0.0108634	0.0181056	0.95754
IPI:IPI00055606.2	FHL1 four and a half LIM domains protein 1 isoform 5	1	-0.0105975	0.0176626	0.958579
IPI:IPI00306791.2	SORBS1 Isoform 9 of Sorbin and SH3 domain-containing protein 1	3	-0.00535071	0.00891785	0.961626
IPI:IPI00796366.2	MYL6;MYL6B Isoform Non-muscle of Myosin light polypeptide 6	5	0.00408513	-0.00680856	0.961761
IPI:IPI00017334.1	PHB Prohibitin	8	-0.0031068	0.005178	0.962991
IPI:IPI00034319.2	CUTA Isoform A of Protein CutA	1	0.00930863	-0.0155144	0.963613
IPI:IPI00788011.3	SKP1 Isoform 2 of S-phase kinase-associated protein 1	2	0.00625966	-0.0104328	0.96385
IPI:IPI00090807.6	METTL7B 22 kDa protein	1	-0.00909568	0.0151595	0.964445
IPI:IPI00010779.4	TPM4 Isoform 1 of Tropomyosin alpha-4 chain	4	-0.00424515	0.00707525	0.964601
IPI:IPI00010130.3	GLUL Glutamine synthetase	2	-0.00554004	0.00923341	0.968004
IPI:IPI00024320.1	RBM3 Putative uncharacterized protein RBM3	1	0.0068469	-0.0114115	0.973232
IPI:IPI00007426.1	ARL6IP5 cDNA FLJ52128, highly similar to PRA1 family protein 3	1	-0.00630204	0.0105034	0.975362
IPI:IPI00927606.1	GPX1 glutathione peroxidase 1 isoform 1	1	0.00627152	-0.0104525	0.975481
IPI:IPI00942869.1	CTNND1 Isoform 1AB of Catenin delta-1	1	0.00588183	-0.00980306	0.977004
IPI:IPI00396387.3	GNL1 HSR1 protein	1	-0.005574	0.00929001	0.978207
IPI:IPI00179589.4	- 14 kDa protein	1	0.00533382	-0.0088897	0.979146
IPI:IPI00216682.5	CNN3 Calponin-3	2	-0.00342625	0.00571042	0.980209
IPI:IPI00218319.3	TPM3 Isoform 2 of Tropomyosin alpha-3 chain	6	-0.00192067	0.00320112	0.980247
IPI:IPI00555833.1	MYEF2 Isoform 2 of Myelin expression factor 2	1	-0.00469391	0.00782318	0.981648
IPI:IPI00003842.3	MAP2 Isoform 1 of Microtubule-associated protein 2	1	0.0036677	-0.00611284	0.985659
IPI:IPI00903062.1	CYFIP1 cDNA FLJ43948 fis, clone TESTI4014924, highly similar to Homo sapiens cytoplasmic FMR1 interacting protein 1 (CYFIP1), transcript variant 1, mRNA	1	0.00340563	-0.00567605	0.986684
IPI:IPI00293590.6	MGLL monoglyceride lipase isoform 1	1	-0.00331574	0.00552623	0.987035
IPI:IPI00009329.2	UTRN cDNA FLJ77189, highly similar to Homo sapiens utrophin (homologous to dystrophin) (UTRN), mRNA (Fragment)	1	-0.00328402	0.00547336	0.987159
IPI:IPI00642542.1	CNN3 DJ639P13.2.2	1	-0.00323027	0.00538379	0.98737
IPI:IPI00477992.1	C1QB Complement component 1, q subcomponent, B chain	1	0.00222337	-0.00370562	0.991306
IPI:IPI00246975.8	GSTM3 Brain type mu-glutathione S-transferase	2	0.00147548	-0.00245913	0.991476
IPI:IPI00217223.1	PAICS phosphoribosylaminoimidazole carboxylase, phosphoribosylaminoimidazole succinocarboxamide synthetase isoform 1	1	-0.00213274	0.00355457	0.991661
IPI:IPI00029557.3	GRPEL1 GrpE protein homolog	1	-0.00212685	0.00354475	0.991684
IPI:IPI00218733.6	SOD1 Superoxide dismutase [Cu-Zn]	1	0.00204338	-0.00340564	0.99201
IPI:IPI00220739.3	PGRMC1 Membrane-associated progesterone receptor component 1	4	-0.000815573	0.00135929	0.993197
IPI:IPI00008034.1	RAB23 Ras-related protein Rab-23	1	0.00147013	-0.00245021	0.994252
IPI:IPI00748895.3	ANK1 Isoform Er1 of Ankyrin-1	5	-0.000574979	0.000958298	0.994616
IPI:IPI00016613.2	CSNK2A1 Casein kinase II subunit alpha	2	-0.000788222	0.0013137	0.995447
IPI:IPI00031545.4	ITPR2 Isoform Long of Inositol 1,4,5-trisphosphate receptor type 2	1	-0.00092972	0.00154953	0.996365
IPI:IPI00018465.1	CCT7 Putative uncharacterized protein CCT7	1	0.000786127	-0.00131021	0.996926
IPI:IPI00299399.7	S100B Protein S100-B	3	0.000350441	-0.000584068	0.997486
