# Supplementary material for: Network Signatures of Survival in Glioblastoma Multiforme
Source: PLoS Comput Biol. 2013 Sep 19;9(9):e1003237. doi: 10.1371/journal.pcbi.1003237 (PMC3777929; doi:10.1371/journal.pcbi.1003237)
Supplement: Table S5 — List of GO terms significant (p-value≤0.05) in the CRANE 50-gene subnetwork signature. (XLS) [file pcbi.1003237.s009.xls]

## Sheet: <0.05
Category	Term	Description	Count	%	PValue	Genes	List Total	Pop Hits	Pop Total	Fold Enrichment	Bonferroni	Benjamini	FDR
GOTERM_BP_FAT	GO:0007242	intracellular signaling cascade	22	3.61248	2.11845e-10	IKBKAP, ARHGEF2, MAP2K1, TGFBR1, PRKCI, TGFB3, TANK, STAT3, CTNNB1, MAPK1, IGF1R, PLCG1, NCOA3, GSN, CTGF, YWHAQ, EPOR, PAK1, TRAF6, IKBKB, CRK, CHUK	48	1256	13528	4.93657	2.2731e-07	2.2731e-07	3.37714e-07
GOTERM_BP_FAT	GO:0007243	protein kinase cascade	12	1.97044	3.9778e-08	IGF1R, MAPK1, IKBKAP, MAP2K1, TGFBR1, TGFB3, PAK1, TRAF6, IKBKB, CHUK, STAT3, TANK	48	370	13528	9.14054	4.26809e-05	2.13407e-05	6.34124e-05
GOTERM_BP_FAT	GO:0010604	positive regulation of macromolecule metabolic process	16	2.62726	1.04259e-07	MAP2K1, TGFBR1, TGFB3, TBP, DDX5, STAT3, CTNNB1, IGF1R, MAPK1, EP300, NCOA3, PSMD3, POU3F2, PSME3, TRAF6, PSMD6	48	857	13528	5.26177	0.000111864	3.72893e-05	0.000166205
GOTERM_BP_FAT	GO:0044093	positive regulation of molecular function	12	1.97044	3.85287e-06	LRP1, EP300, MAP2K1, NCOA3, TGFBR1, TGFB3, PSMD3, PSME3, PAK1, PSMD6, TRAF6, IKBKB	48	586	13528	5.77133	0.0041256	0.001033	0.0061419
GOTERM_CC_FAT	GO:0005829	cytosol	17	2.79146	5.95034e-06	ARHGEF2, MAP2K1, PRKCI, CTNNB1, ACTG1, MAPK1, CASP3, PLCG1, GSN, PSMD3, PAK1, RPL4, TRAF6, IKBKB, PSMD6, CRK, CHUK	46	1330	12782	3.55172	0.000993216	0.000993216	0.00723725
GOTERM_BP_FAT	GO:0045935	positive regulation of nucleobase, nucleoside, nucleotide and nucleic acid metabolic process	12	1.97044	7.02934e-06	IGF1R, MAPK1, EP300, MAP2K1, NCOA3, TGFBR1, TGFB3, POU3F2, TBP, DDX5, STAT3, CTNNB1	48	624	13528	5.41987	0.00751414	0.00150737	0.0112053
GOTERM_BP_FAT	GO:0051173	positive regulation of nitrogen compound metabolic process	12	1.97044	9.48286e-06	IGF1R, MAPK1, EP300, MAP2K1, NCOA3, TGFBR1, TGFB3, POU3F2, TBP, DDX5, STAT3, CTNNB1	48	644	13528	5.25155	0.0101236	0.00169442	0.0151161
GOTERM_BP_FAT	GO:0010557	positive regulation of macromolecule biosynthetic process	12	1.97044	1.09691e-05	IGF1R, MAPK1, EP300, NCOA3, TGFBR1, TGFB3, POU3F2, TBP, TRAF6, DDX5, STAT3, CTNNB1	48	654	13528	5.17125	0.0117009	0.00168	0.017485
GOTERM_BP_FAT	GO:0031328	positive regulation of cellular biosynthetic process	12	1.97044	1.6947e-05	IGF1R, MAPK1, EP300, NCOA3, TGFBR1, TGFB3, POU3F2, TBP, TRAF6, DDX5, STAT3, CTNNB1	48	685	13528	4.93723	0.01802	0.00227046	0.0270128
GOTERM_BP_FAT	GO:0009891	positive regulation of biosynthetic process	12	1.97044	1.94027e-05	IGF1R, MAPK1, EP300, NCOA3, TGFBR1, TGFB3, POU3F2, TBP, TRAF6, DDX5, STAT3, CTNNB1	48	695	13528	4.86619	0.0206041	0.00231059	0.0309265
GOTERM_BP_FAT	GO:0043066	negative regulation of apoptosis	9	1.47783	2.61861e-05	IGF1R, CASP3, TGFBR1, TGFB3, PRKCI, BCL6, TRAF6, IKBKB, HSPA9	48	354	13528	7.16525	0.0277069	0.00280586	0.0417365
GOTERM_BP_FAT	GO:0043069	negative regulation of programmed cell death	9	1.47783	2.895e-05	IGF1R, CASP3, TGFBR1, TGFB3, PRKCI, BCL6, TRAF6, IKBKB, HSPA9	48	359	13528	7.06546	0.0305863	0.00282	0.0461409
GOTERM_BP_FAT	GO:0060548	negative regulation of cell death	9	1.47783	2.95312e-05	IGF1R, CASP3, TGFBR1, TGFB3, PRKCI, BCL6, TRAF6, IKBKB, HSPA9	48	360	13528	7.04583	0.0311907	0.00263714	0.047067
GOTERM_BP_FAT	GO:0009725	response to hormone stimulus	9	1.47783	3.38806e-05	IGF1R, MAPK1, EP300, MAP2K1, TGFBR1, TGFB3, PRKCI, STAT3, CTNNB1	48	367	13528	6.91144	0.0357017	0.0027926	0.0539974
GOTERM_BP_FAT	GO:0042476	odontogenesis	5	0.821018	3.56098e-05	ITGA6, TGFB3, TRAF6, CHUK, CTNNB1	48	54	13528	26.0957	0.0374892	0.00272556	0.0567524
GOTERM_BP_FAT	GO:0048545	response to steroid hormone stimulus	7	1.14943	5.00226e-05	MAPK1, EP300, MAP2K1, TGFBR1, TGFB3, STAT3, CTNNB1	48	192	13528	10.2752	0.0522605	0.00357198	0.0797141
GOTERM_MF_FAT	GO:0019899	enzyme binding	10	1.64204	5.23785e-05	IGF1R, MAPK1, ARHGEF2, LRP1, MAP2K1, TGFBR1, EPOR, PAK1, STAT3, CTNNB1	45	523	12983	5.51646	0.0109913	0.0109913	0.0662061
GOTERM_BP_FAT	GO:0007249	I-kappaB kinase/NF-kappaB cascade	5	0.821018	6.55556e-05	IKBKAP, TRAF6, IKBKB, CHUK, TANK	48	63	13528	22.3677	0.0679263	0.00438681	0.104455
GOTERM_BP_FAT	GO:0009719	response to endogenous stimulus	9	1.47783	6.80059e-05	IGF1R, MAPK1, EP300, MAP2K1, TGFBR1, TGFB3, PRKCI, STAT3, CTNNB1	48	405	13528	6.26296	0.0703739	0.00428332	0.108357
GOTERM_BP_FAT	GO:0042981	regulation of apoptosis	12	1.97044	7.38935e-05	IGF1R, MAPK1, ARHGEF2, CASP3, TGFBR1, TGFB3, PRKCI, BCL6, PSME3, TRAF6, IKBKB, HSPA9	48	804	13528	4.20647	0.0762286	0.00439535	0.117733
GOTERM_BP_FAT	GO:0043067	regulation of programmed cell death	12	1.97044	8.07932e-05	IGF1R, MAPK1, ARHGEF2, CASP3, TGFBR1, TGFB3, PRKCI, BCL6, PSME3, TRAF6, IKBKB, HSPA9	48	812	13528	4.16502	0.0830429	0.00455248	0.128719
GOTERM_BP_FAT	GO:0010941	regulation of cell death	12	1.97044	8.35201e-05	IGF1R, MAPK1, ARHGEF2, CASP3, TGFBR1, TGFB3, PRKCI, BCL6, PSME3, TRAF6, IKBKB, HSPA9	48	815	13528	4.14969	0.0857222	0.00447101	0.133061
GOTERM_BP_FAT	GO:0045941	positive regulation of transcription	10	1.64204	0.000117728	MAPK1, EP300, NCOA3, TGFBR1, TGFB3, POU3F2, TBP, DDX5, STAT3, CTNNB1	48	564	13528	4.99704	0.118676	0.00599764	0.187512
GOTERM_BP_FAT	GO:0032270	positive regulation of cellular protein metabolic process	7	1.14943	0.000145604	MAPK1, EP300, TGFBR1, TGFB3, PSMD3, PSME3, PSMD6	48	233	13528	8.4671	0.14465	0.00707684	0.231863
GOTERM_BP_FAT	GO:0008219	cell death	11	1.80624	0.000145827	TOP1, ARHGEF2, CASP3, EP300, GSN, TBP, PSME3, PAK1, TRAF6, CTNNB1, NCKAP1	48	719	13528	4.31178	0.144854	0.00678053	0.232217
GOTERM_BP_FAT	GO:0010628	positive regulation of gene expression	10	1.64204	0.000147459	MAPK1, EP300, NCOA3, TGFBR1, TGFB3, POU3F2, TBP, DDX5, STAT3, CTNNB1	48	581	13528	4.85083	0.146351	0.00657143	0.234814
GOTERM_BP_FAT	GO:0010033	response to organic substance	11	1.80624	0.000149192	IGF1R, MAPK1, CASP3, EP300, MAP2K1, GSN, TGFBR1, TGFB3, PRKCI, STAT3, CTNNB1	48	721	13528	4.29982	0.147937	0.00638332	0.23757
GOTERM_BP_FAT	GO:0016265	death	11	1.80624	0.000154363	TOP1, ARHGEF2, CASP3, EP300, GSN, TBP, PSME3, PAK1, TRAF6, CTNNB1, NCKAP1	48	724	13528	4.282	0.152652	0.00635068	0.245795
GOTERM_BP_FAT	GO:0007252	I-kappaB phosphorylation	3	0.492611	0.000175653	IKBKAP, IKBKB, CHUK	48	6	13528	140.917	0.171793	0.00695689	0.279652
GOTERM_BP_FAT	GO:0051247	positive regulation of protein metabolic process	7	1.14943	0.000183031	MAPK1, EP300, TGFBR1, TGFB3, PSMD3, PSME3, PSMD6	48	243	13528	8.11866	0.178325	0.00699013	0.291382
GOTERM_BP_FAT	GO:0012501	programmed cell death	10	1.64204	0.000215305	TOP1, ARHGEF2, CASP3, EP300, GSN, PSME3, PAK1, TRAF6, CTNNB1, NCKAP1	48	611	13528	4.61266	0.206298	0.00793549	0.342679
GOTERM_BP_FAT	GO:0070271	protein complex biogenesis	9	1.47783	0.000310629	IGF1R, FMOD, IKBKAP, MAP2K1, GSN, TBP, GTF2B, PXN, CTNNB1	48	505	13528	5.02277	0.283486	0.0110504	0.494044
GOTERM_BP_FAT	GO:0006461	protein complex assembly	9	1.47783	0.000310629	IGF1R, FMOD, IKBKAP, MAP2K1, GSN, TBP, GTF2B, PXN, CTNNB1	48	505	13528	5.02277	0.283486	0.0110504	0.494044
GOTERM_BP_FAT	GO:0042475	odontogenesis of dentine-containing tooth	4	0.656814	0.000329033	ITGA6, TRAF6, CHUK, CTNNB1	48	39	13528	28.906	0.2975	0.011326	0.523242
GOTERM_BP_FAT	GO:0016310	phosphorylation	11	1.80624	0.000346497	IGF1R, MAPK1, TOP1, IKBKAP, MAP2K1, TGFBR1, TGFB3, PRKCI, PAK1, IKBKB, CHUK	48	800	13528	3.87521	0.310546	0.0115532	0.550942
GOTERM_BP_FAT	GO:0051272	positive regulation of cell motion	5	0.821018	0.000363762	IGF1R, MAPK1, MAP2K1, TGFBR1, BCL6	48	98	13528	14.3793	0.323205	0.0117602	0.57832
GOTERM_BP_FAT	GO:0030324	lung development	5	0.821018	0.000378118	EP300, CTGF, TGFBR1, TGFB3, CTNNB1	48	99	13528	14.234	0.333555	0.0118643	0.60108
GOTERM_BP_FAT	GO:0043085	positive regulation of catalytic activity	9	1.47783	0.00037815	LRP1, MAP2K1, TGFBR1, TGFB3, PSMD3, PSME3, PAK1, PSMD6, TRAF6	48	520	13528	4.87788	0.333578	0.0115282	0.601131
GOTERM_BP_FAT	GO:0006468	protein amino acid phosphorylation	10	1.64204	0.000412024	IGF1R, MAPK1, IKBKAP, MAP2K1, TGFBR1, TGFB3, PRKCI, PAK1, IKBKB, CHUK	48	667	13528	4.22539	0.357375	0.012208	0.654814
GOTERM_BP_FAT	GO:0030323	respiratory tube development	5	0.821018	0.000423621	EP300, CTGF, TGFBR1, TGFB3, CTNNB1	48	102	13528	13.8154	0.365325	0.0122124	0.673185
GOTERM_BP_FAT	GO:0043627	response to estrogen stimulus	5	0.821018	0.00047291	MAPK1, TGFBR1, TGFB3, STAT3, CTNNB1	48	105	13528	13.4206	0.398033	0.0132678	0.751235
GOTERM_BP_FAT	GO:0034613	cellular protein localization	8	1.31363	0.000499492	MAPK1, ARHGEF2, YWHAQ, TGFB3, PRKCI, BCL6, CTNNB1, HSPA9	48	411	13528	5.48581	0.414968	0.0136518	0.793305
GOTERM_BP_FAT	GO:0070727	cellular macromolecule localization	8	1.31363	0.000521672	MAPK1, ARHGEF2, YWHAQ, TGFB3, PRKCI, BCL6, CTNNB1, HSPA9	48	414	13528	5.44605	0.428734	0.0139	0.828395
GOTERM_BP_FAT	GO:0060541	respiratory system development	5	0.821018	0.000526162	EP300, CTGF, TGFBR1, TGFB3, CTNNB1	48	108	13528	13.0478	0.431481	0.0136792	0.835496
GOTERM_CC_FAT	GO:0043228	non-membrane-bounded organelle	20	3.28407	0.000671762	IKBKAP, ARHGEF2, MAP2K1, DDX5, STAT3, PXN, CTNNB1, ACTG1, MAPK1, TOP1, CASP3, EP300, SYN1, GSN, BCL6, RPL4, PES1, MYBBP1A, DNM1, HSPA9	46	2596	12782	2.14075	0.106154	0.0545658	0.814017
GOTERM_CC_FAT	GO:0043232	intracellular non-membrane-bounded organelle	20	3.28407	0.000671762	IKBKAP, ARHGEF2, MAP2K1, DDX5, STAT3, PXN, CTNNB1, ACTG1, MAPK1, TOP1, CASP3, EP300, SYN1, GSN, BCL6, RPL4, PES1, MYBBP1A, DNM1, HSPA9	46	2596	12782	2.14075	0.106154	0.0545658	0.814017
GOTERM_BP_FAT	GO:0007010	cytoskeleton organization	8	1.31363	0.000709522	ACTG1, ARHGEF2, GSN, PRKCI, BCL6, PAK1, CRK, CTNNB1	48	436	13528	5.17125	0.533075	0.0179696	1.12511
GOTERM_BP_FAT	GO:0006916	anti-apoptosis	6	0.985222	0.000711486	IGF1R, TGFBR1, PRKCI, TRAF6, IKBKB, HSPA9	48	206	13528	8.20874	0.534059	0.0176036	1.12821
GOTERM_MF_FAT	GO:0004672	protein kinase activity	9	1.47783	0.000859169	IGF1R, MAPK1, IKBKAP, MAP2K1, TGFBR1, PRKCI, PAK1, IKBKB, CHUK	45	606	12983	4.28482	0.165867	0.0866912	1.0809
GOTERM_BP_FAT	GO:0006605	protein targeting	6	0.985222	0.000862628	MAPK1, YWHAQ, TGFB3, PRKCI, BCL6, HSPA9	48	215	13528	7.86512	0.603864	0.0208255	1.36634
GOTERM_MF_FAT	GO:0005524	ATP binding	14	2.29885	0.000884996	IKBKAP, MAP2K1, TGFBR1, PRKCI, DDX5, ACTG1, IGF1R, TOP1, MAPK1, SYN1, PAK1, IKBKB, CHUK, HSPA9	45	1477	12983	2.7347	0.170404	0.060373	1.11322
GOTERM_BP_FAT	GO:0035295	tube development	6	0.985222	0.000956319	EP300, CTGF, TGFBR1, TGFB3, TRAF6, CTNNB1	48	220	13528	7.68636	0.641785	0.0225555	1.51368
GOTERM_BP_FAT	GO:0006915	apoptosis	9	1.47783	0.000992484	ARHGEF2, CASP3, EP300, GSN, PSME3, PAK1, TRAF6, CTNNB1, NCKAP1	48	602	13528	4.21346	0.655432	0.0228961	1.5705
GOTERM_MF_FAT	GO:0032559	adenyl ribonucleotide binding	14	2.29885	0.00100496	IKBKAP, MAP2K1, TGFBR1, PRKCI, DDX5, ACTG1, IGF1R, TOP1, MAPK1, SYN1, PAK1, IKBKB, CHUK, HSPA9	45	1497	12983	2.69817	0.191159	0.0516562	1.26324
GOTERM_BP_FAT	GO:0045860	positive regulation of protein kinase activity	6	0.985222	0.00101606	LRP1, MAP2K1, TGFBR1, TGFB3, PAK1, TRAF6	48	223	13528	7.58296	0.664047	0.022941	1.60752
GOTERM_BP_FAT	GO:0030036	actin cytoskeleton organization	6	0.985222	0.00107854	ACTG1, ARHGEF2, GSN, PRKCI, BCL6, CRK	48	226	13528	7.4823	0.685853	0.0238342	1.70557
GOTERM_BP_FAT	GO:0007167	enzyme linked receptor protein signaling pathway	7	1.14943	0.0011191	IGF1R, FMOD, CTGF, TGFBR1, TGFB3, STAT3, PXN	48	342	13528	5.76852	0.699248	0.0242216	1.76919
GOTERM_BP_FAT	GO:0032268	regulation of cellular protein metabolic process	8	1.31363	0.00115765	MAPK1, EP300, TGFBR1, TGFB3, PSMD3, PSME3, PAK1, PSMD6	48	474	13528	4.75668	0.711447	0.0245511	1.8296
GOTERM_BP_FAT	GO:0045859	regulation of protein kinase activity	7	1.14943	0.00117058	CASP3, LRP1, MAP2K1, TGFBR1, TGFB3, PAK1, TRAF6	48	345	13528	5.71836	0.715427	0.0243413	1.84986
GOTERM_BP_FAT	GO:0033674	positive regulation of kinase activity	6	0.985222	0.00118896	LRP1, MAP2K1, TGFBR1, TGFB3, PAK1, TRAF6	48	231	13528	7.32035	0.720993	0.0242495	1.87865
GOTERM_BP_FAT	GO:0043549	regulation of kinase activity	7	1.14943	0.00139495	CASP3, LRP1, MAP2K1, TGFBR1, TGFB3, PAK1, TRAF6	48	357	13528	5.52614	0.776384	0.0278653	2.20074
GOTERM_BP_FAT	GO:0051347	positive regulation of transferase activity	6	0.985222	0.00140861	LRP1, MAP2K1, TGFBR1, TGFB3, PAK1, TRAF6	48	240	13528	7.04583	0.779642	0.0276207	2.22207
GOTERM_BP_FAT	GO:0030029	actin filament-based process	6	0.985222	0.00143474	ACTG1, ARHGEF2, GSN, PRKCI, BCL6, CRK	48	241	13528	7.0166	0.785744	0.027622	2.26285
GOTERM_BP_FAT	GO:0006796	phosphate metabolic process	11	1.80624	0.00158507	IGF1R, MAPK1, TOP1, IKBKAP, MAP2K1, TGFBR1, TGFB3, PRKCI, PAK1, IKBKB, CHUK	48	973	13528	3.18619	0.817704	0.0299378	2.49714
GOTERM_BP_FAT	GO:0006793	phosphorus metabolic process	11	1.80624	0.00158507	IGF1R, MAPK1, TOP1, IKBKAP, MAP2K1, TGFBR1, TGFB3, PRKCI, PAK1, IKBKB, CHUK	48	973	13528	3.18619	0.817704	0.0299378	2.49714
GOTERM_MF_FAT	GO:0030554	adenyl nucleotide binding	14	2.29885	0.00163248	IKBKAP, MAP2K1, TGFBR1, PRKCI, DDX5, ACTG1, IGF1R, TOP1, MAPK1, SYN1, PAK1, IKBKB, CHUK, HSPA9	45	1577	12983	2.56129	0.291592	0.0666239	2.04457
GOTERM_BP_FAT	GO:0051338	regulation of transferase activity	7	1.14943	0.0017202	CASP3, LRP1, MAP2K1, TGFBR1, TGFB3, PAK1, TRAF6	48	372	13528	5.30332	0.842347	0.0318903	2.7073
GOTERM_BP_FAT	GO:0046907	intracellular transport	9	1.47783	0.00173691	MAPK1, ARHGEF2, MAP2K1, YWHAQ, TGFB3, PRKCI, BCL6, MYBBP1A, HSPA9	48	657	13528	3.86073	0.845154	0.0316491	2.73326
GOTERM_BP_FAT	GO:0006886	intracellular protein transport	7	1.14943	0.00176759	MAPK1, ARHGEF2, YWHAQ, TGFB3, PRKCI, BCL6, HSPA9	48	374	13528	5.27496	0.850178	0.0316626	2.78091
GOTERM_BP_FAT	GO:0065003	macromolecular complex assembly	9	1.47783	0.00187486	IGF1R, FMOD, IKBKAP, MAP2K1, GSN, TBP, GTF2B, PXN, CTNNB1	48	665	13528	3.81429	0.866495	0.0330033	2.94732
GOTERM_MF_FAT	GO:0001883	purine nucleoside binding	14	2.29885	0.00187526	IKBKAP, MAP2K1, TGFBR1, PRKCI, DDX5, ACTG1, IGF1R, TOP1, MAPK1, SYN1, PAK1, IKBKB, CHUK, HSPA9	45	1601	12983	2.5229	0.327028	0.0638772	2.34533
GOTERM_MF_FAT	GO:0001882	nucleoside binding	14	2.29885	0.00199627	IKBKAP, MAP2K1, TGFBR1, PRKCI, DDX5, ACTG1, IGF1R, TOP1, MAPK1, SYN1, PAK1, IKBKB, CHUK, HSPA9	45	1612	12983	2.50568	0.344026	0.0584553	2.49492
GOTERM_BP_FAT	GO:0006913	nucleocytoplasmic transport	5	0.821018	0.00206411	MAPK1, TGFB3, BCL6, MYBBP1A, HSPA9	48	156	13528	9.03312	0.891073	0.035693	3.24026
GOTERM_BP_FAT	GO:0051169	nuclear transport	5	0.821018	0.00216214	MAPK1, TGFB3, BCL6, MYBBP1A, HSPA9	48	158	13528	8.91878	0.90197	0.0367665	3.39166
GOTERM_MF_FAT	GO:0032553	ribonucleotide binding	15	2.46305	0.00217937	IKBKAP, MAP2K1, TGFBR1, PRKCI, DDX5, ACTG1, IGF1R, TOP1, MAPK1, SYN1, PAK1, IKBKB, CHUK, DNM1, HSPA9	45	1836	12983	2.35712	0.368937	0.0559193	2.72086
GOTERM_MF_FAT	GO:0032555	purine ribonucleotide binding	15	2.46305	0.00217937	IKBKAP, MAP2K1, TGFBR1, PRKCI, DDX5, ACTG1, IGF1R, TOP1, MAPK1, SYN1, PAK1, IKBKB, CHUK, DNM1, HSPA9	45	1836	12983	2.35712	0.368937	0.0559193	2.72086
GOTERM_BP_FAT	GO:0032989	cellular component morphogenesis	7	1.14943	0.00238723	ACTG1, IGF1R, ARHGEF2, MAP2K1, PRKCI, BCL6, CTNNB1	48	397	13528	4.96935	0.923047	0.0398899	3.73849
GOTERM_BP_FAT	GO:0032535	regulation of cellular component size	6	0.985222	0.00239852	EP300, GSN, TGFBR1, TGFB3, BCL6, DDX5	48	271	13528	6.23985	0.923976	0.0394613	3.75586
GOTERM_CC_FAT	GO:0005730	nucleolus	9	1.47783	0.00271357	MAPK1, TOP1, IKBKAP, CASP3, EP300, PES1, DDX5, MYBBP1A, STAT3	46	698	12782	3.58285	0.364779	0.140377	3.25103
GOTERM_CC_FAT	GO:0043025	cell soma	5	0.821018	0.00281992	MAPK1, TOP1, LRP1, MAP2K1, TGFB3	46	168	12782	8.26993	0.375992	0.111213	3.37644
GOTERM_BP_FAT	GO:0043933	macromolecular complex subunit organization	9	1.47783	0.00282173	IGF1R, FMOD, IKBKAP, MAP2K1, GSN, TBP, GTF2B, PXN, CTNNB1	48	710	13528	3.57254	0.951781	0.045575	4.40469
GOTERM_CC_FAT	GO:0043233	organelle lumen	15	2.46305	0.00294254	IKBKAP, TGFB3, TBP, DDX5, GTF2B, STAT3, CTNNB1, TOP1, MAPK1, CASP3, EP300, POU3F2, PES1, MYBBP1A, HSPA9	46	1820	12782	2.29013	0.388676	0.0937371	3.52086
GOTERM_MF_FAT	GO:0019900	kinase binding	5	0.821018	0.00308532	IGF1R, MAPK1, MAP2K1, STAT3, CTNNB1	45	179	12983	8.05897	0.479002	0.0698834	3.8317
GOTERM_MF_FAT	GO:0004674	protein serine/threonine kinase activity	7	1.14943	0.00309657	MAPK1, MAP2K1, TGFBR1, PRKCI, PAK1, IKBKB, CHUK	45	430	12983	4.69669	0.480241	0.0633438	3.84543
GOTERM_CC_FAT	GO:0005654	nucleoplasm	10	1.64204	0.00316437	MAPK1, TOP1, IKBKAP, CASP3, EP300, POU3F2, TBP, PES1, GTF2B, CTNNB1	46	882	12782	3.15045	0.410976	0.0844357	3.78162
GOTERM_BP_FAT	GO:0006357	regulation of transcription from RNA polymerase II promoter	9	1.47783	0.00326443	IKBKAP, EP300, MAP2K1, TGFB3, BCL6, POU3F2, CRK, STAT3, CTNNB1	48	727	13528	3.489	0.970057	0.0517703	5.079
GOTERM_MF_FAT	GO:0017076	purine nucleotide binding	15	2.46305	0.00330117	IKBKAP, MAP2K1, TGFBR1, PRKCI, DDX5, ACTG1, IGF1R, TOP1, MAPK1, SYN1, PAK1, IKBKB, CHUK, DNM1, HSPA9	45	1918	12983	2.25634	0.502271	0.0614575	4.09464
GOTERM_BP_FAT	GO:0031399	regulation of protein modification process	6	0.985222	0.00345665	TGFBR1, TGFB3, PSMD3, PSME3, PAK1, PSMD6	48	295	13528	5.7322	0.975655	0.0539444	5.3704
GOTERM_CC_FAT	GO:0031981	nuclear lumen	13	2.13465	0.00350793	IKBKAP, TBP, DDX5, GTF2B, STAT3, CTNNB1, TOP1, MAPK1, CASP3, EP300, POU3F2, PES1, MYBBP1A	46	1450	12782	2.49124	0.443927	0.0804183	4.1842
GOTERM_CC_FAT	GO:0031974	membrane-enclosed lumen	15	2.46305	0.00353645	IKBKAP, TGFB3, TBP, DDX5, GTF2B, STAT3, CTNNB1, TOP1, MAPK1, CASP3, EP300, POU3F2, PES1, MYBBP1A, HSPA9	46	1856	12782	2.24571	0.446578	0.0712859	4.21755
GOTERM_BP_FAT	GO:0043065	positive regulation of apoptosis	7	1.14943	0.00354736	MAPK1, ARHGEF2, CASP3, TGFBR1, TGFB3, BCL6, TRAF6	48	430	13528	4.58798	0.97792	0.0545316	5.50763
GOTERM_MF_FAT	GO:0017016	Ras GTPase binding	4	0.656814	0.00358441	ARHGEF2, MAP2K1, EPOR, PAK1	45	91	12983	12.6818	0.531242	0.0611871	4.43867
GOTERM_BP_FAT	GO:0007160	cell-matrix adhesion	4	0.656814	0.00362144	ITGA6, CTGF, PXN, CTNNB1	48	89	13528	12.6667	0.979613	0.0548562	5.61955
GOTERM_BP_FAT	GO:0043068	positive regulation of programmed cell death	7	1.14943	0.00367059	MAPK1, ARHGEF2, CASP3, TGFBR1, TGFB3, BCL6, TRAF6	48	433	13528	4.5562	0.980664	0.0548091	5.69373
GOTERM_BP_FAT	GO:0000165	MAPKKK cascade	5	0.821018	0.00374437	MAPK1, MAP2K1, TGFBR1, TGFB3, PAK1	48	184	13528	7.65851	0.982141	0.0551166	5.80501
GOTERM_BP_FAT	GO:0010942	positive regulation of cell death	7	1.14943	0.00375449	MAPK1, ARHGEF2, CASP3, TGFBR1, TGFB3, BCL6, TRAF6	48	435	13528	4.53525	0.982335	0.0545154	5.82027
GOTERM_BP_FAT	GO:0031401	positive regulation of protein modification process	5	0.821018	0.00396659	TGFBR1, TGFB3, PSMD3, PSME3, PSMD6	48	187	13528	7.53565	0.985943	0.0567458	6.1394
GOTERM_BP_FAT	GO:0051270	regulation of cell motion	5	0.821018	0.00443759	IGF1R, MAPK1, MAP2K1, TGFBR1, BCL6	48	193	13528	7.30138	0.991538	0.0624529	6.84446
GOTERM_BP_FAT	GO:0031589	cell-substrate adhesion	4	0.656814	0.00474574	ITGA6, CTGF, PXN, CTNNB1	48	98	13528	11.5034	0.993929	0.0657932	7.30306
GOTERM_MF_FAT	GO:0031267	small GTPase binding	4	0.656814	0.00480283	ARHGEF2, MAP2K1, EPOR, PAK1	45	101	12983	11.4262	0.637901	0.0751664	5.90566
GOTERM_BP_FAT	GO:0045449	regulation of transcription	18	2.95567	0.00481533	IKBKAP, MAP2K1, TGFBR1, TGFB3, TBP, DDX5, GTF2B, STAT3, CTNNB1, MAPK1, EP300, NCOA3, YWHAQ, POU3F2, BCL6, IKBKB, CRK, MYBBP1A	48	2601	13528	1.9504	0.994368	0.0658789	7.40633
GOTERM_BP_FAT	GO:0007049	cell cycle	9	1.47783	0.0048503	MAPK1, ARHGEF2, EP300, MAP2K1, PSMD3, PSME3, PSMD6, PES1, CTNNB1	48	776	13528	3.26869	0.994577	0.0655094	7.45819
GOTERM_BP_FAT	GO:0006917	induction of apoptosis	6	0.985222	0.00488076	MAPK1, ARHGEF2, CASP3, TGFBR1, TGFB3, TRAF6	48	320	13528	5.28437	0.994752	0.0650911	7.50333
GOTERM_BP_FAT	GO:0007398	ectoderm development	5	0.821018	0.00494508	CASP3, MAP2K1, CTGF, POU3F2, CTNNB1	48	199	13528	7.08124	0.995104	0.0651153	7.59859
GOTERM_BP_FAT	GO:0012502	induction of programmed cell death	6	0.985222	0.00494524	MAPK1, ARHGEF2, CASP3, TGFBR1, TGFB3, TRAF6	48	321	13528	5.26791	0.995104	0.0643301	7.59882
GOTERM_CC_FAT	GO:0043204	perikaryon	3	0.492611	0.00495184	MAPK1, TOP1, MAP2K1	46	30	12782	27.787	0.563519	0.0879973	5.85929
GOTERM_BP_FAT	GO:0042325	regulation of phosphorylation	7	1.14943	0.00524665	CASP3, LRP1, MAP2K1, TGFBR1, TGFB3, PAK1, TRAF6	48	466	13528	4.23355	0.996463	0.0673124	8.04401
GOTERM_BP_FAT	GO:0042127	regulation of cell proliferation	9	1.47783	0.0052769	IGF1R, MAPK1, ARHGEF2, CASP3, TGFBR1, TGFB3, BCL6, POU3F2, CTNNB1	48	787	13528	3.223	0.996577	0.0668908	8.08857
GOTERM_MF_FAT	GO:0019838	growth factor binding	4	0.656814	0.00535208	IGF1R, CTGF, TGFBR1, TGFB3	45	105	12983	10.9909	0.677716	0.0776957	6.56015
GOTERM_BP_FAT	GO:0010035	response to inorganic substance	5	0.821018	0.00549032	ACTG1, EP300, GSN, PXN, CTNNB1	48	205	13528	6.87398	0.997281	0.0686991	8.40244
GOTERM_CC_FAT	GO:0016323	basolateral plasma membrane	5	0.821018	0.00553324	ITGA6, TGFBR1, PAK1, PXN, CTNNB1	46	203	12782	6.84408	0.604109	0.0884982	6.52616
GOTERM_BP_FAT	GO:0008361	regulation of cell size	5	0.821018	0.00558495	EP300, TGFBR1, TGFB3, BCL6, DDX5	48	206	13528	6.84061	0.997545	0.069042	8.54128
GOTERM_BP_FAT	GO:0006928	cell motion	7	1.14943	0.00575202	ACTG1, MAP2K1, ITGA6, CTGF, TGFBR1, POU3F2, STAT3	48	475	13528	4.15333	0.99795	0.0702323	8.78593
GOTERM_MF_FAT	GO:0051020	GTPase binding	4	0.656814	0.00593773	ARHGEF2, MAP2K1, EPOR, PAK1	45	109	12983	10.5876	0.715379	0.08036	7.2534
GOTERM_BP_FAT	GO:0006355	regulation of transcription, DNA-dependent	14	2.29885	0.00604975	IKBKAP, MAP2K1, TGFB3, TBP, GTF2B, STAT3, CTNNB1, EP300, NCOA3, YWHAQ, BCL6, POU3F2, CRK, MYBBP1A	48	1773	13528	2.22542	0.998513	0.0729154	9.22039
GOTERM_BP_FAT	GO:0051254	positive regulation of RNA metabolic process	7	1.14943	0.00610828	EP300, MAP2K1, NCOA3, TGFB3, POU3F2, STAT3, CTNNB1	48	481	13528	4.10152	0.998604	0.072782	9.30557
GOTERM_BP_FAT	GO:0000060	protein import into nucleus, translocation	3	0.492611	0.00617494	MAPK1, TGFB3, BCL6	48	34	13528	24.8676	0.998701	0.072744	9.40249
GOTERM_CC_FAT	GO:0005667	transcription factor complex	5	0.821018	0.00623121	EP300, POU3F2, TBP, GTF2B, CTNNB1	46	210	12782	6.61594	0.64791	0.0905335	7.321
GOTERM_BP_FAT	GO:0051174	regulation of phosphorus metabolic process	7	1.14943	0.00635463	CASP3, LRP1, MAP2K1, TGFBR1, TGFB3, PAK1, TRAF6	48	485	13528	4.0677	0.99893	0.0739777	9.66327
GOTERM_BP_FAT	GO:0019220	regulation of phosphate metabolic process	7	1.14943	0.00635463	CASP3, LRP1, MAP2K1, TGFBR1, TGFB3, PAK1, TRAF6	48	485	13528	4.0677	0.99893	0.0739777	9.66327
GOTERM_BP_FAT	GO:0040008	regulation of growth	6	0.985222	0.00636613	EP300, CTGF, TGFBR1, BCL6, POU3F2, STAT3	48	341	13528	4.95894	0.998943	0.0733145	9.67994
GOTERM_BP_FAT	GO:0007507	heart development	5	0.821018	0.00648628	CASP3, EP300, TGFBR1, EPOR, CTNNB1	48	215	13528	6.55426	0.999072	0.0738603	9.85388
GOTERM_BP_FAT	GO:0007568	aging	4	0.656814	0.00654167	LRP1, GSN, TGFBR1, TGFB3	48	110	13528	10.2485	0.999126	0.0736901	9.93397
GOTERM_CC_FAT	GO:0070013	intracellular organelle lumen	14	2.29885	0.0067559	IKBKAP, TBP, DDX5, GTF2B, STAT3, CTNNB1, TOP1, MAPK1, CASP3, EP300, POU3F2, PES1, MYBBP1A, HSPA9	46	1779	12782	2.18672	0.677633	0.0900255	7.91443
GOTERM_BP_FAT	GO:0048565	gut development	3	0.492611	0.00690393	TGFBR1, TGFB3, CTNNB1	48	36	13528	23.4861	0.999409	0.0768201	10.4561
GOTERM_MF_FAT	GO:0008134	transcription factor binding	7	1.14943	0.0072847	EP300, NCOA3, TBP, DDX5, MYBBP1A, STAT3, CTNNB1	45	513	12983	3.9368	0.786196	0.0919161	8.82991
GOTERM_BP_FAT	GO:0051252	regulation of RNA metabolic process	14	2.29885	0.0073023	IKBKAP, MAP2K1, TGFB3, TBP, GTF2B, STAT3, CTNNB1, EP300, NCOA3, YWHAQ, BCL6, POU3F2, CRK, MYBBP1A	48	1813	13528	2.17632	0.999616	0.0802568	11.027
GOTERM_BP_FAT	GO:0000902	cell morphogenesis	6	0.985222	0.00760563	IGF1R, ARHGEF2, MAP2K1, PRKCI, BCL6, CTNNB1	48	356	13528	4.75	0.999723	0.0826185	11.4594
GOTERM_BP_FAT	GO:0060429	epithelium development	5	0.821018	0.00783205	CASP3, MAP2K1, TRAF6, CHUK, CTNNB1	48	227	13528	6.20778	0.999783	0.0841329	11.7809
GOTERM_BP_FAT	GO:0070201	regulation of establishment of protein localization	4	0.656814	0.0085003	TGFBR1, TGFB3, PRKCI, TRAF6	48	121	13528	9.3168	0.999895	0.0901095	12.7234
GOTERM_BP_FAT	GO:0000278	mitotic cell cycle	6	0.985222	0.00890685	ARHGEF2, MAP2K1, PSMD3, PSME3, PSMD6, PES1	48	370	13528	4.57027	0.999932	0.0933128	13.2921
GOTERM_CC_FAT	GO:0030054	cell junction	7	1.14943	0.00915383	ARHGEF2, CLCA2, SYN1, ITGA6, PAK1, PXN, CTNNB1	46	518	12782	3.75499	0.784701	0.111422	10.5824
GOTERM_BP_FAT	GO:0010038	response to metal ion	4	0.656814	0.0101193	ACTG1, EP300, GSN, CTNNB1	48	129	13528	8.73902	0.999982	0.104377	14.9678
GOTERM_MF_FAT	GO:0008384	IkappaB kinase activity	2	0.328407	0.0101335	IKBKB, CHUK	45	3	12983	192.341	0.883408	0.118752	12.0832
GOTERM_BP_FAT	GO:0008104	protein localization	9	1.47783	0.0102764	MAPK1, ARHGEF2, YWHAQ, TGFB3, PRKCI, BCL6, CANX, CTNNB1, HSPA9	48	882	13528	2.87585	0.999985	0.104915	15.1826
GOTERM_CC_FAT	GO:0042995	cell projection	8	1.31363	0.010331	IGF1R, MAPK1, LRP1, MAP2K1, GSN, PXN, CTNNB1, NCKAP1	46	697	12782	3.18932	0.823468	0.11651	11.866
GOTERM_BP_FAT	GO:0002521	leukocyte differentiation	4	0.656814	0.0105502	BCL6, TRAF6, CHUK, CTNNB1	48	131	13528	8.6056	0.999989	0.106562	15.5559
GOTERM_BP_FAT	GO:0010627	regulation of protein kinase cascade	5	0.821018	0.0107541	TGFBR1, PAK1, TRAF6, IKBKB, CTNNB1	48	249	13528	5.6593	0.999991	0.107511	15.8328
GOTERM_BP_FAT	GO:0048732	gland development	4	0.656814	0.0114437	IGF1R, TGFBR1, TGFB3, POU3F2	48	135	13528	8.35062	0.999996	0.112992	16.7633
GOTERM_BP_FAT	GO:0030155	regulation of cell adhesion	4	0.656814	0.0119063	MAP2K1, ITGA6, GSN, BCL6	48	137	13528	8.22871	0.999997	0.116248	17.3822
GOTERM_BP_FAT	GO:0032880	regulation of protein localization	4	0.656814	0.0121417	TGFBR1, TGFB3, PRKCI, TRAF6	48	138	13528	8.16908	0.999998	0.117358	17.6953
GOTERM_BP_FAT	GO:0048534	hemopoietic or lymphoid organ development	5	0.821018	0.0124485	TGFBR1, BCL6, TRAF6, CHUK, CTNNB1	48	260	13528	5.41987	0.999999	0.119093	18.1019
GOTERM_BP_FAT	GO:0010605	negative regulation of macromolecule metabolic process	8	1.31363	0.0127198	YWHAQ, TGFB3, PSMD3, BCL6, PSME3, PSMD6, STAT3, CTNNB1	48	734	13528	3.07175	0.999999	0.120475	18.4598
GOTERM_BP_FAT	GO:0022402	cell cycle process	7	1.14943	0.0129558	ARHGEF2, MAP2K1, PSMD3, PSME3, PSMD6, PES1, CTNNB1	48	565	13528	3.49174	0.999999	0.121517	18.7699
GOTERM_MF_FAT	GO:0031435	mitogen-activated protein kinase kinase kinase binding	2	0.328407	0.013489	MAPK1, MAP2K1	45	4	12983	144.256	0.943048	0.147172	15.7779
GOTERM_MF_FAT	GO:0000166	nucleotide binding	15	2.46305	0.0135189	IKBKAP, MAP2K1, TGFBR1, PRKCI, DDX5, ACTG1, IGF1R, TOP1, MAPK1, SYN1, PAK1, IKBKB, CHUK, DNM1, HSPA9	45	2245	12983	1.92769	0.943411	0.140286	15.8102
GOTERM_BP_FAT	GO:0051291	protein heterooligomerization	3	0.492611	0.0140286	IGF1R, MAP2K1, CTNNB1	48	52	13528	16.2596	1	0.129838	20.1661
GOTERM_BP_FAT	GO:0042592	homeostatic process	8	1.31363	0.0142905	CASP3, EP300, BCL6, POU3F2, EPOR, IKBKB, STAT3, CTNNB1	48	751	13528	3.00222	1	0.130992	20.5035
GOTERM_BP_FAT	GO:0010001	glial cell differentiation	3	0.492611	0.0145468	GSN, POU3F2, CTNNB1	48	53	13528	15.9528	1	0.132077	20.8323
GOTERM_CC_FAT	GO:0005938	cell cortex	4	0.656814	0.0145975	ACTG1, MAP2K1, PRKCI, CTNNB1	46	146	12782	7.61286	0.914202	0.151018	16.3778
GOTERM_BP_FAT	GO:0002520	immune system development	5	0.821018	0.0152059	TGFBR1, BCL6, TRAF6, CHUK, CTNNB1	48	276	13528	5.10568	1	0.136531	21.6722
GOTERM_BP_FAT	GO:0015031	protein transport	8	1.31363	0.015379	MAPK1, ARHGEF2, YWHAQ, TGFB3, PRKCI, BCL6, CANX, HSPA9	48	762	13528	2.95888	1	0.13685	21.8914
GOTERM_BP_FAT	GO:0045184	establishment of protein localization	8	1.31363	0.016102	MAPK1, ARHGEF2, YWHAQ, TGFB3, PRKCI, BCL6, CANX, HSPA9	48	769	13528	2.93195	1	0.14169	22.8008
GOTERM_BP_FAT	GO:0034330	cell junction organization	3	0.492611	0.0167009	ITGA6, TGFB3, PRKCI	48	57	13528	14.8333	1	0.145418	23.5465
GOTERM_CC_FAT	GO:0005912	adherens junction	4	0.656814	0.0171101	ITGA6, PAK1, PXN, CTNNB1	46	155	12782	7.17083	0.943984	0.16484	18.9346
GOTERM_BP_FAT	GO:0030182	neuron differentiation	6	0.985222	0.0174619	IGF1R, MAP2K1, TGFBR1, PRKCI, POU3F2, STAT3	48	438	13528	3.86073	1	0.150366	24.4842
GOTERM_BP_FAT	GO:0007179	transforming growth factor beta receptor signaling pathway	3	0.492611	0.0184003	FMOD, TGFBR1, TGFB3	48	60	13528	14.0917	1	0.156605	25.6258
GOTERM_BP_FAT	GO:0051091	positive regulation of transcription factor activity	3	0.492611	0.0184003	EP300, NCOA3, IKBKB	48	60	13528	14.0917	1	0.156605	25.6258
GOTERM_BP_FAT	GO:0009967	positive regulation of signal transduction	5	0.821018	0.0189496	NCOA3, TGFBR1, TGFB3, TRAF6, CTNNB1	48	295	13528	4.77684	1	0.159675	26.2866
GOTERM_CC_FAT	GO:0000502	proteasome complex	3	0.492611	0.0194442	PSMD3, PSME3, PSMD6	46	61	12782	13.6657	0.96234	0.175429	21.2453
GOTERM_CC_FAT	GO:0030425	dendrite	4	0.656814	0.019535	MAPK1, LRP1, MAP2K1, CTNNB1	46	163	12782	6.81889	0.962918	0.167261	21.334
GOTERM_MF_FAT	GO:0042802	identical protein binding	7	1.14943	0.0200654	ACTG1, IGF1R, TGFB3, POU3F2, PSME3, IKBKB, CHUK	45	640	12983	3.15559	0.986114	0.192524	22.6077
GOTERM_MF_FAT	GO:0005114	type II transforming growth factor beta receptor binding	2	0.328407	0.0201666	TGFBR1, TGFB3	45	6	12983	96.1704	0.986413	0.185106	22.7087
GOTERM_BP_FAT	GO:0060390	regulation of SMAD protein nuclear translocation	2	0.328407	0.0206692	TGFBR1, TGFB3	48	6	13528	93.9444	1	0.171653	28.3196
GOTERM_BP_FAT	GO:0060391	positive regulation of SMAD protein nuclear translocation	2	0.328407	0.0206692	TGFBR1, TGFB3	48	6	13528	93.9444	1	0.171653	28.3196
GOTERM_BP_FAT	GO:0045471	response to ethanol	3	0.492611	0.0207748	EP300, GSN, STAT3	48	64	13528	13.2109	1	0.171152	28.4427
GOTERM_CC_FAT	GO:0032839	dendrite cytoplasm	2	0.328407	0.0209425	MAPK1, MAP2K1	46	6	12782	92.6232	0.970828	0.16975	22.6966
GOTERM_BP_FAT	GO:0051436	negative regulation of ubiquitin-protein ligase activity during mitotic cell cycle	3	0.492611	0.0213874	PSMD3, PSME3, PSMD6	48	65	13528	13.0077	1	0.174459	29.1531
GOTERM_BP_FAT	GO:0042063	gliogenesis	3	0.492611	0.0213874	GSN, POU3F2, CTNNB1	48	65	13528	13.0077	1	0.174459	29.1531
GOTERM_BP_FAT	GO:0031145	anaphase-promoting complex-dependent proteasomal ubiquitin-dependent protein catabolic process	3	0.492611	0.0213874	PSMD3, PSME3, PSMD6	48	65	13528	13.0077	1	0.174459	29.1531
GOTERM_CC_FAT	GO:0070161	anchoring junction	4	0.656814	0.0224797	ITGA6, PAK1, PXN, CTNNB1	46	172	12782	6.46208	0.977561	0.172915	24.16
GOTERM_BP_FAT	GO:0051352	negative regulation of ligase activity	3	0.492611	0.0226352	PSMD3, PSME3, PSMD6	48	67	13528	12.6194	1	0.182387	30.5794
GOTERM_BP_FAT	GO:0051444	negative regulation of ubiquitin-protein ligase activity	3	0.492611	0.0226352	PSMD3, PSME3, PSMD6	48	67	13528	12.6194	1	0.182387	30.5794
GOTERM_BP_FAT	GO:0051437	positive regulation of ubiquitin-protein ligase activity during mitotic cell cycle	3	0.492611	0.0232701	PSMD3, PSME3, PSMD6	48	68	13528	12.4338	1	0.185677	31.2949
GOTERM_BP_FAT	GO:0048592	eye morphogenesis	3	0.492611	0.0239124	PRKCI, STAT3, CTNNB1	48	69	13528	12.2536	1	0.188956	32.0116
GOTERM_BP_FAT	GO:0033160	positive regulation of protein import into nucleus, translocation	2	0.328407	0.0240732	TGFBR1, TGFB3	48	7	13528	80.5238	1	0.188745	32.1899
GOTERM_BP_FAT	GO:0051491	positive regulation of filopodium assembly	2	0.328407	0.0240732	TGFBR1, TGFB3	48	7	13528	80.5238	1	0.188745	32.1899
GOTERM_BP_FAT	GO:0051489	regulation of filopodium assembly	2	0.328407	0.0240732	TGFBR1, TGFB3	48	7	13528	80.5238	1	0.188745	32.1899
GOTERM_BP_FAT	GO:0045893	positive regulation of transcription, DNA-dependent	6	0.985222	0.0242509	EP300, NCOA3, TGFB3, POU3F2, STAT3, CTNNB1	48	477	13528	3.54507	1	0.188656	32.3864
GOTERM_CC_FAT	GO:0032838	cell projection cytoplasm	2	0.328407	0.0243909	MAPK1, MAP2K1	46	7	12782	79.3913	0.983817	0.178292	25.944
GOTERM_BP_FAT	GO:0001501	skeletal system development	5	0.821018	0.024438	CTGF, TGFBR1, TGFB3, TRAF6, CTNNB1	48	319	13528	4.41745	1	0.188635	32.5929
GOTERM_BP_FAT	GO:0043388	positive regulation of DNA binding	3	0.492611	0.024562	EP300, NCOA3, IKBKB	48	70	13528	12.0786	1	0.188174	32.7293
GOTERM_BP_FAT	GO:0051443	positive regulation of ubiquitin-protein ligase activity	3	0.492611	0.024562	PSMD3, PSME3, PSMD6	48	70	13528	12.0786	1	0.188174	32.7293
GOTERM_CC_FAT	GO:0030027	lamellipodium	3	0.492611	0.0251539	GSN, PXN, CTNNB1	46	70	12782	11.9087	0.985799	0.175834	26.6454
GOTERM_BP_FAT	GO:0051439	regulation of ubiquitin-protein ligase activity during mitotic cell cycle	3	0.492611	0.0252187	PSMD3, PSME3, PSMD6	48	71	13528	11.9085	1	0.191403	33.4477
GOTERM_BP_FAT	GO:0007015	actin filament organization	3	0.492611	0.0258826	ARHGEF2, GSN, PRKCI	48	72	13528	11.7431	1	0.194623	34.1666
GOTERM_BP_FAT	GO:0008544	epidermis development	4	0.656814	0.0259154	CASP3, MAP2K1, CTGF, POU3F2	48	184	13528	6.12681	1	0.193513	34.2019
GOTERM_BP_FAT	GO:0051351	positive regulation of ligase activity	3	0.492611	0.0265536	PSMD3, PSME3, PSMD6	48	73	13528	11.5822	1	0.196491	34.8858
GOTERM_BP_FAT	GO:0010647	positive regulation of cell communication	5	0.821018	0.0269827	NCOA3, TGFBR1, TGFB3, TRAF6, CTNNB1	48	329	13528	4.28318	1	0.198025	35.3419
GOTERM_MF_FAT	GO:0030528	transcription regulator activity	11	1.80624	0.0272006	IKBKAP, EP300, NCOA3, BCL6, POU3F2, TBP, IKBKB, DDX5, GTF2B, STAT3, CTNNB1	45	1512	12983	2.09896	0.997029	0.232404	29.4383
GOTERM_BP_FAT	GO:0031397	negative regulation of protein ubiquitination	3	0.492611	0.0272317	PSMD3, PSME3, PSMD6	48	74	13528	11.4257	1	0.198348	35.6051
GOTERM_BP_FAT	GO:0043009	chordate embryonic development	5	0.821018	0.0275101	EP300, PLCG1, TGFBR1, TGFB3, TRAF6	48	331	13528	4.2573	1	0.198859	35.8983
GOTERM_BP_FAT	GO:0009792	embryonic development ending in birth or egg hatching	5	0.821018	0.0283129	EP300, PLCG1, TGFBR1, TGFB3, TRAF6	48	334	13528	4.21906	1	0.202763	36.7367
GOTERM_MF_FAT	GO:0032403	protein complex binding	4	0.656814	0.0285289	IGF1R, ITGA6, CTGF, TGFBR1	45	196	12983	5.88798	0.997773	0.233198	30.6468
GOTERM_BP_FAT	GO:0001558	regulation of cell growth	4	0.656814	0.0296823	EP300, CTGF, TGFBR1, BCL6	48	194	13528	5.811	1	0.210215	38.1431
GOTERM_BP_FAT	GO:0051099	positive regulation of binding	3	0.492611	0.0300133	EP300, NCOA3, IKBKB	48	78	13528	10.8397	1	0.210959	38.4786
GOTERM_BP_FAT	GO:0051438	regulation of ubiquitin-protein ligase activity	3	0.492611	0.0300133	PSMD3, PSME3, PSMD6	48	78	13528	10.8397	1	0.210959	38.4786
GOTERM_BP_FAT	GO:0034097	response to cytokine stimulus	3	0.492611	0.0307257	CASP3, STAT3, CTNNB1	48	79	13528	10.7025	1	0.214084	39.195
GOTERM_BP_FAT	GO:0033158	regulation of protein import into nucleus, translocation	2	0.328407	0.0308464	TGFBR1, TGFB3	48	9	13528	62.6296	1	0.213481	39.3157
GOTERM_BP_FAT	GO:0045927	positive regulation of growth	3	0.492611	0.0314449	EP300, TGFBR1, POU3F2	48	80	13528	10.5687	1	0.215835	39.9103
GOTERM_CC_FAT	GO:0043005	neuron projection	5	0.821018	0.031731	IGF1R, MAPK1, LRP1, MAP2K1, CTNNB1	46	342	12782	4.06242	0.995415	0.208741	32.4435
GOTERM_BP_FAT	GO:0051340	regulation of ligase activity	3	0.492611	0.0321707	PSMD3, PSME3, PSMD6	48	81	13528	10.4383	1	0.218929	40.6242
GOTERM_MF_FAT	GO:0050431	transforming growth factor beta binding	2	0.328407	0.0333897	TGFBR1, TGFB3	45	10	12983	57.7022	0.999227	0.258117	34.9088
GOTERM_CC_FAT	GO:0000267	cell fraction	9	1.47783	0.0334327	ACTG1, IGF1R, MAPK1, LRP1, MAP2K1, YWHAQ, TRAF6, IKBKB, CTNNB1	46	1083	12782	2.30917	0.996582	0.210704	33.8735
GOTERM_BP_FAT	GO:0031398	positive regulation of protein ubiquitination	3	0.492611	0.0343877	PSMD3, PSME3, PSMD6	48	84	13528	10.0655	1	0.230927	42.7557
GOTERM_BP_FAT	GO:0046777	protein amino acid autophosphorylation	3	0.492611	0.0351397	IGF1R, TGFBR1, PAK1	48	85	13528	9.94706	1	0.233983	43.4623
GOTERM_BP_FAT	GO:0006606	protein import into nucleus	3	0.492611	0.0358981	MAPK1, TGFB3, BCL6	48	86	13528	9.8314	1	0.237026	44.1665
GOTERM_BP_FAT	GO:0009611	response to wounding	6	0.985222	0.035939	CASP3, MAP2K1, CTGF, GSN, TGFB3, STAT3	48	530	13528	3.19057	1	0.235849	44.2042
GOTERM_BP_FAT	GO:0046578	regulation of Ras protein signal transduction	4	0.656814	0.0362815	ARHGEF2, MAP2K1, BCL6, CRK	48	210	13528	5.36825	1	0.236433	44.5195
GOTERM_CC_FAT	GO:0044459	plasma membrane part	14	2.29885	0.0363465	ARHGEF2, CLCA2, TGFBR1, PRKCI, TGFB3, PXN, NCKAP1, CTNNB1, IGF1R, LRP1, ITGA6, SYN1, EPOR, PAK1	46	2203	12782	1.76585	0.997936	0.219107	36.2578
GOTERM_BP_FAT	GO:0051170	nuclear import	3	0.492611	0.0374339	MAPK1, TGFB3, BCL6	48	88	13528	9.60795	1	0.241647	45.5677
GOTERM_BP_FAT	GO:0046686	response to cadmium ion	2	0.328407	0.0375737	GSN, CTNNB1	48	11	13528	51.2424	1	0.241032	45.6935
GOTERM_BP_FAT	GO:0001782	B cell homeostasis	2	0.328407	0.0375737	CASP3, IKBKB	48	11	13528	51.2424	1	0.241032	45.6935
GOTERM_BP_FAT	GO:0031344	regulation of cell projection organization	3	0.492611	0.0382112	TGFBR1, TGFB3, POU3F2	48	89	13528	9.5	1	0.243231	46.2642
GOTERM_BP_FAT	GO:0030335	positive regulation of cell migration	3	0.492611	0.0382112	IGF1R, MAPK1, MAP2K1	48	89	13528	9.5	1	0.243231	46.2642
GOTERM_BP_FAT	GO:0045596	negative regulation of cell differentiation	4	0.656814	0.0389363	MAPK1, TGFBR1, BCL6, CTNNB1	48	216	13528	5.21914	1	0.245885	46.9063
GOTERM_BP_FAT	GO:0042493	response to drug	4	0.656814	0.0389363	TOP1, EP300, IKBKB, STAT3	48	216	13528	5.21914	1	0.245885	46.9063
GOTERM_BP_FAT	GO:0045944	positive regulation of transcription from RNA polymerase II promoter	5	0.821018	0.0393744	EP300, TGFB3, POU3F2, STAT3, CTNNB1	48	371	13528	3.79829	1	0.246911	47.2908
GOTERM_MF_FAT	GO:0045309	protein phosphorylated amino acid binding	2	0.328407	0.0399356	MAPK1, CRK	45	12	12983	48.0852	0.999816	0.291051	40.2677
GOTERM_BP_FAT	GO:0030099	myeloid cell differentiation	3	0.492611	0.0413819	BCL6, TRAF6, CHUK	48	93	13528	9.0914	1	0.256503	49.0197
GOTERM_BP_FAT	GO:0034504	protein localization in nucleus	3	0.492611	0.0421897	MAPK1, TGFB3, BCL6	48	94	13528	8.99468	1	0.259433	49.7003
GOTERM_BP_FAT	GO:0007169	transmembrane receptor protein tyrosine kinase signaling pathway	4	0.656814	0.042627	IGF1R, CTGF, STAT3, PXN	48	224	13528	5.03274	1	0.260339	50.0651
GOTERM_CC_FAT	GO:0044451	nucleoplasm part	6	0.985222	0.0443892	IKBKAP, EP300, POU3F2, TBP, GTF2B, CTNNB1	46	555	12782	3.004	0.999491	0.25296	42.4354
GOTERM_BP_FAT	GO:0007423	sensory organ development	4	0.656814	0.0450205	TGFB3, PRKCI, STAT3, CTNNB1	48	229	13528	4.92285	1	0.271558	52.0185
GOTERM_BP_FAT	GO:0040017	positive regulation of locomotion	3	0.492611	0.0454799	IGF1R, MAPK1, MAP2K1	48	98	13528	8.62755	1	0.272483	52.3852
GOTERM_BP_FAT	GO:0031396	regulation of protein ubiquitination	3	0.492611	0.0471598	PSMD3, PSME3, PSMD6	48	100	13528	8.455	1	0.279685	53.7036
GOTERM_BP_FAT	GO:0048872	homeostasis of number of cells	3	0.492611	0.0471598	CASP3, BCL6, IKBKB	48	100	13528	8.455	1	0.279685	53.7036
GOTERM_CC_FAT	GO:0005886	plasma membrane	20	3.28407	0.0474439	ARHGEF2, CLCA2, MAP2K1, TGFBR1, PRKCI, TGFB3, STAT3, PXN, CTNNB1, NCKAP1, IGF1R, CASP3, LRP1, PLCG1, ITGA6, SYN1, CTGF, EPOR, PAK1, CRK	46	3777	12782	1.47138	0.999702	0.259655	44.6341
GOTERM_BP_FAT	GO:0010862	positive regulation of pathway-restricted SMAD protein phosphorylation	2	0.328407	0.0475789	TGFBR1, TGFB3	48	14	13528	40.2619	1	0.280337	54.0272
GOTERM_BP_FAT	GO:0002009	morphogenesis of an epithelium	3	0.492611	0.0480082	TRAF6, CHUK, CTNNB1	48	101	13528	8.37129	1	0.281033	54.3564
GOTERM_BP_FAT	GO:0030097	hemopoiesis	4	0.656814	0.0484827	BCL6, TRAF6, CHUK, CTNNB1	48	236	13528	4.77684	1	0.281948	54.7177
GOTERM_BP_FAT	GO:0010498	proteasomal protein catabolic process	3	0.492611	0.0488622	PSMD3, PSME3, PSMD6	48	102	13528	8.28922	1	0.282377	55.0048
GOTERM_BP_FAT	GO:0043406	positive regulation of MAP kinase activity	3	0.492611	0.0488622	MAP2K1, TGFB3, PAK1	48	102	13528	8.28922	1	0.282377	55.0048
GOTERM_BP_FAT	GO:0043161	proteasomal ubiquitin-dependent protein catabolic process	3	0.492611	0.0488622	PSMD3, PSME3, PSMD6	48	102	13528	8.28922	1	0.282377	55.0048
GOTERM_MF_FAT	GO:0016563	transcription activator activity	5	0.821018	0.0493611	EP300, NCOA3, IKBKB, STAT3, CTNNB1	45	410	12983	3.51843	0.999977	0.336886	47.2729
GOTERM_BP_FAT	GO:0007178	transmembrane receptor protein serine/threonine kinase signaling pathway	3	0.492611	0.0497219	FMOD, TGFBR1, TGFB3	48	103	13528	8.20874	1	0.285182	55.6487
GOTERM_BP_FAT	GO:0051090	regulation of transcription factor activity	3	0.492611	0.0497219	EP300, NCOA3, IKBKB	48	103	13528	8.20874	1	0.285182	55.6487
GOTERM_BP_FAT	GO:0007166	cell surface receptor linked signal transduction	12	1.97044	0.0497957	IGF1R, FMOD, MAPK1, LRP1, ITGA6, CTGF, TGFBR1, TGFB3, TRAF6, STAT3, PXN, CTNNB1	48	1856	13528	1.8222	1	0.284082	55.7037
